# Supplementary material for: ARHGAP39 is a prognostic biomarker involved in immune infiltration in breast cancer
Source: BMC Cancer. 2023 May 15;23:440. doi: 10.1186/s12885-023-10904-4 (PMC10184379; doi:10.1186/s12885-023-10904-4)
Supplement: Supplementary file 2 — Additional file 2: Supplementary Table S1. The GO functionalenrichments of ARHGAP39 and its interacting proteins. Supplementary Table S2. Biological Processes. Supplementary Table S3. Cellular Components. Supplementary Table S4. Molecular Functions. Supplementary Table S5. KEGG Pathways. Supplementary Table S6. GSEA Analysis. [file 12885_2023_10904_MOESM2_ESM.xlsx]

## Sheet: Supplementary Table S1
Supplementary Table S1: The GO functional enrichments of ARHGAP39 and its interacting proteins
#term ID	term description	observed gene count	background gene count	strength	false discovery rate	matching proteins in your network (IDs)	matching proteins in your network (labels)
GO:0050923	Regulation of negative chemotaxis	3	4	3.13	5.93e-05	9606.ENSP00000417335,9606.ENSP00000420321,9606.ENSP00000422591	ROBO2,ROBO1,SLIT2
GO:0021891	Olfactory bulb interneuron development	3	7	2.88	0.0001	9606.ENSP00000417335,9606.ENSP00000420321,9606.ENSP00000422591	ROBO2,ROBO1,SLIT2
GO:0003184	Pulmonary valve morphogenesis	3	17	2.5	0.00048	9606.ENSP00000417335,9606.ENSP00000420321,9606.ENSP00000422591	ROBO2,ROBO1,SLIT2
GO:0007411	Axon guidance	5	275	1.51	0.00064	9606.ENSP00000304945,9606.ENSP00000348461,9606.ENSP00000417335,9606.ENSP00000420321,9606.ENSP00000422591	ROBO4,RAC1,ROBO2,ROBO1,SLIT2
GO:0003180	Aortic valve morphogenesis	3	28	2.28	0.00084	9606.ENSP00000417335,9606.ENSP00000420321,9606.ENSP00000422591	ROBO2,ROBO1,SLIT2
GO:0010770	Positive regulation of cell morphogenesis involved in differentiation	4	159	1.65	0.0013	9606.ENSP00000348461,9606.ENSP00000417335,9606.ENSP00000420321,9606.ENSP00000422591	RAC1,ROBO2,ROBO1,SLIT2
GO:0021836	Chemorepulsion involved in postnatal olfactory bulb interneuron migration	2	2	3.25	0.0014	9606.ENSP00000420321,9606.ENSP00000422591	ROBO1,SLIT2
GO:0050925	Negative regulation of negative chemotaxis	2	2	3.25	0.0014	9606.ENSP00000417335,9606.ENSP00000420321	ROBO2,ROBO1
GO:0060412	Ventricular septum morphogenesis	3	42	2.1	0.0014	9606.ENSP00000417335,9606.ENSP00000420321,9606.ENSP00000422591	ROBO2,ROBO1,SLIT2
GO:0008038	Neuron recognition	3	50	2.03	0.0015	9606.ENSP00000304945,9606.ENSP00000417335,9606.ENSP00000420321	ROBO4,ROBO2,ROBO1
GO:0061364	Apoptotic process involved in luteolysis	2	3	3.07	0.0015	9606.ENSP00000417335,9606.ENSP00000422591	ROBO2,SLIT2
GO:0016199	Axon midline choice point recognition	2	5	2.85	0.002	9606.ENSP00000417335,9606.ENSP00000420321	ROBO2,ROBO1
GO:0035385	Roundabout signaling pathway	2	5	2.85	0.002	9606.ENSP00000420321,9606.ENSP00000422591	ROBO1,SLIT2
GO:0035481	Positive regulation of Notch signaling pathway involved in heart induction	2	4	2.95	0.002	9606.ENSP00000417335,9606.ENSP00000420321	ROBO2,ROBO1
GO:0050920	Regulation of chemotaxis	4	223	1.5	0.002	9606.ENSP00000348461,9606.ENSP00000417335,9606.ENSP00000420321,9606.ENSP00000422591	RAC1,ROBO2,ROBO1,SLIT2
GO:0050922	Negative regulation of chemotaxis	3	58	1.96	0.002	9606.ENSP00000417335,9606.ENSP00000420321,9606.ENSP00000422591	ROBO2,ROBO1,SLIT2
GO:0070100	Negative regulation of chemokine-mediated signaling pathway	2	7	2.71	0.0028	9606.ENSP00000420321,9606.ENSP00000422591	ROBO1,SLIT2
GO:0050772	Positive regulation of axonogenesis	3	89	1.78	0.0038	9606.ENSP00000417335,9606.ENSP00000420321,9606.ENSP00000422591	ROBO2,ROBO1,SLIT2
GO:0051056	Regulation of small GTPase mediated signal transduction	4	320	1.35	0.0049	9606.ENSP00000348461,9606.ENSP00000366522,9606.ENSP00000420321,9606.ENSP00000422591	RAC1,ARHGAP39,ROBO1,SLIT2
GO:0031346	Positive regulation of cell projection organization	4	391	1.26	0.0098	9606.ENSP00000348461,9606.ENSP00000417335,9606.ENSP00000420321,9606.ENSP00000422591	RAC1,ROBO2,ROBO1,SLIT2
GO:0031290	Retinal ganglion cell axon guidance	2	18	2.3	0.0107	9606.ENSP00000417335,9606.ENSP00000422591	ROBO2,SLIT2
GO:0003272	Endocardial cushion formation	2	19	2.27	0.0117	9606.ENSP00000417335,9606.ENSP00000420321	ROBO2,ROBO1
GO:0002042	Cell migration involved in sprouting angiogenesis	2	21	2.23	0.0136	9606.ENSP00000420321,9606.ENSP00000422591	ROBO1,SLIT2
GO:0007156	Homophilic cell adhesion via plasma membrane adhesion molecules	3	164	1.51	0.0178	9606.ENSP00000304945,9606.ENSP00000417335,9606.ENSP00000420321	ROBO4,ROBO2,ROBO1
GO:0040012	Regulation of locomotion	5	969	0.96	0.0196	9606.ENSP00000304945,9606.ENSP00000348461,9606.ENSP00000417335,9606.ENSP00000420321,9606.ENSP00000422591	ROBO4,RAC1,ROBO2,ROBO1,SLIT2
GO:0003148	Outflow tract septum morphogenesis	2	27	2.12	0.0203	9606.ENSP00000417335,9606.ENSP00000420321	ROBO2,ROBO1
GO:0001568	Blood vessel development	4	500	1.15	0.0212	9606.ENSP00000304945,9606.ENSP00000417335,9606.ENSP00000420321,9606.ENSP00000422591	ROBO4,ROBO2,ROBO1,SLIT2
GO:0090022	Regulation of neutrophil chemotaxis	2	32	2.05	0.025	9606.ENSP00000348461,9606.ENSP00000422591	RAC1,SLIT2
GO:0035025	Positive regulation of Rho protein signal transduction	2	33	2.03	0.0262	9606.ENSP00000348461,9606.ENSP00000420321	RAC1,ROBO1
GO:0008045	Motor neuron axon guidance	2	34	2.02	0.0274	9606.ENSP00000348461,9606.ENSP00000422591	RAC1,SLIT2
GO:0010591	Regulation of lamellipodium assembly	2	35	2.01	0.0279	9606.ENSP00000348461,9606.ENSP00000422591	RAC1,SLIT2
GO:2000027	Regulation of animal organ morphogenesis	3	257	1.32	0.0458	9606.ENSP00000348461,9606.ENSP00000417335,9606.ENSP00000420321	RAC1,ROBO2,ROBO1

## Sheet: Supplementary Table S2
Supplementary Table S2：Biological Processes
Description	GeneRatio	BgRatio	pvalue	p.adjust	qvalue	geneID	Count
NCRNA_METABOLIC_PROCESS	55/687	492/17949	9.17809e-13	3.6382e-09	3.4413e-09	CPSF1/EXOSC4/BOP1/RRS1/RPUSD1/DDX51/TBL3/TSEN54/TRMT12/TRMT61A/CTU1/GTPBP3/NSUN5/PTCD1/DEDD2/DDX54/NOC4L/SRRT/RRP9/MRM1/SIRT7/TSEN34/WDR18/NSUN5P2/NSUN5P1/PELP1/RRP1/EXOSC5/TRMT1/RRP12/DUS3L/NHP2/POP7/HRAS/REXO4/ADAT3/PUS1/MYBL1/INTS1/PUSL1/DCAF13/PLD6/FARSA/VARS2/ANKRD16/DHX37/QTRT1/TUT1/DDX27/NOP56/WDR74/EIF6/SART1/DUS1L/SARS2	55
NCRNA_PROCESSING	48/687	400/17949	2.13325e-12	4.2281e-09	3.99928e-09	CPSF1/EXOSC4/BOP1/RRS1/RPUSD1/DDX51/TBL3/TSEN54/TRMT12/TRMT61A/CTU1/GTPBP3/NSUN5/PTCD1/DDX54/NOC4L/SRRT/RRP9/MRM1/SIRT7/TSEN34/WDR18/NSUN5P2/NSUN5P1/PELP1/RRP1/EXOSC5/TRMT1/RRP12/DUS3L/NHP2/POP7/REXO4/ADAT3/PUS1/INTS1/PUSL1/DCAF13/ANKRD16/DHX37/QTRT1/TUT1/DDX27/NOP56/WDR74/EIF6/SART1/DUS1L	48
DNA_METABOLIC_PROCESS	76/687	949/17949	7.3172e-10	9.66846e-07	9.14521e-07	HSF1/EXOSC4/RECQL4/TOP1MT/MAPK15/CHTF18/TELO2/PARP10/LRWD1/CHRAC1/DNASE1L2/NSMCE2/NTHL1/INO80B/EME2/KIF22/SPIRE2/COPS5/LIG1/PPP5C/INO80E/RUVBL2/POLD1/RTEL1/SIRT7/PSMC3IP/SH2B1/WDR18/EHMT2/RECQL5/LONP1/MAP2K7/CBX8/GPS1/MBD3/DOT1L/TRIM28/XRCC3/RAD9A/MCRS1/EXOSC5/NHP2/POLR2K/CDC34/REXO4/PNKP/STUB1/NUDT16L1/ALKBH4/POLR2I/RAD54B/MAP1S/CDT1/MUS81/MSH5/CDKN2D/PLD6/DNASE1/IGHMBP2/BAX/POLE/XAB2/MUTYH/TATD…	76
PROTEIN_MODIFICATION_BY_SMALL_PROTEIN_CONJUGATION_OR_REMOVAL	86/687	1160/17949	2.25274e-09	2.23246e-06	2.11164e-06	SHARPIN/FBXL6/VPS28/PARP10/E4F1/AXIN1/KAT2A/SPSB3/RAB40C/U2AF2/ZNF598/FBXL19/NSMCE2/CTU1/KLHL17/PRR7/HSPBP1/INO80B/THOP1/HGS/ENY2/ADRM1/COPS5/NEURL2/HSPA1A/IRF2BP1/INO80E/TRIM11/MIB2/FBXW9/SPSB2/SIRT7/MED30/NEURL4/CBX8/TRAF2/GPS1/FBXL15/TRIM28/UNKL/RNF208/TAB1/MCRS1/HMG20B/NOSIP/CDK5RAP3/TRAF7/UBE2S/ANAPC11/RNF126/MGRN1/CDC34/PIN1/STUB1/ARRDC1/ASB6/ATXN7L3/LRSAM1/FOXK2/CBX4/DCAF13/MAEA/KCTD13/TRA…	86
RIBONUCLEOPROTEIN_COMPLEX_BIOGENESIS	46/687	471/17949	5.88793e-09	4.28638e-06	4.05441e-06	PUF60/EXOSC4/BOP1/RRS1/RPUSD1/DDX51/TBL3/NSUN5/SNRPB/DDX54/NOC4L/DHX30/RRP9/RUVBL2/MRM1/SIRT7/PPAN/WDR18/NSUN5P2/NSUN5P1/PRPF6/PELP1/PRPF31/RRP1/MYBBP1A/EXOSC5/TRAF7/RRP12/NOC2L/NHP2/POP7/LSM4/REXO4/SURF6/LUC7L/DCAF13/CD2BP2/XAB2/DHX37/DDX27/SF3A2/NOP56/WDR74/RUVBL1/EIF6/SART1	46
CHROMOSOME_ORGANIZATION	89/687	1244/17949	6.48796e-09	4.28638e-06	4.05441e-06	RECQL4/TOP1MT/MAPK15/CHTF18/TELO2/RRS1/PARP10/LRWD1/CHRAC1/KAT2A/HDAC11/FBXL19/NSMCE2/INO80B/TAF6L/ENY2/SPHK2/AKAP8L/KIF22/COPS5/PPP5C/INO80E/RUVBL2/POLD1/RBM14/RTEL1/TSSK6/SIRT7/SETD1A/CHMP6/EHMT2/RECQL5/MAP2K7/CBX8/SAFB/GPS1/MBD3/DOT1L/TRIM28/XRCC3/MCRS1/HMG20B/ANAPC11/NOC2L/NHP2/HDAC5/CTBP1/PNKP/ALKBH4/ATXN7L3/RAD54B/CBX4/MAP1S/PABPC1L/CXXC1/CDT1/BANP/IGHMBP2/TAF6/MAD1L1/POLE/PSRC1/MIER2/THAP7…	89
RIBOSOME_BIOGENESIS	35/687	307/17949	8.4559e-09	4.78846e-06	4.52931e-06	EXOSC4/BOP1/RRS1/RPUSD1/DDX51/TBL3/NSUN5/DDX54/NOC4L/DHX30/RRP9/MRM1/SIRT7/PPAN/WDR18/NSUN5P2/NSUN5P1/PELP1/RRP1/MYBBP1A/EXOSC5/TRAF7/RRP12/NOC2L/NHP2/POP7/REXO4/SURF6/DCAF13/DHX37/DDX27/NOP56/WDR74/EIF6/SART1	35
RRNA_METABOLIC_PROCESS	30/687	238/17949	9.94416e-09	4.92733e-06	4.66067e-06	EXOSC4/BOP1/RRS1/RPUSD1/DDX51/TBL3/NSUN5/DEDD2/DDX54/NOC4L/RRP9/MRM1/SIRT7/WDR18/NSUN5P2/NSUN5P1/PELP1/RRP1/EXOSC5/RRP12/NHP2/POP7/REXO4/DCAF13/DHX37/DDX27/NOP56/WDR74/EIF6/SART1	30
CELL_CYCLE	119/687	1872/17949	1.48872e-08	6.557e-06	6.20214e-06	SCRIB/HSF1/KIFC2/FBXL6/ZNF16/MAPK15/CHTF18/BOP1/RRS1/E4F1/MED25/PPP2R3B/KAT2A/LLGL2/NSMCE2/RAB11FIP3/MLST8/CSPP1/GAK/EME2/PAK4/PKMYT1/AKAP8L/KIF22/SPIRE2/COPS5/LIG1/HSPA1A/PPP5C/AKT2/MIF/POLD1/RBM14/MARK4/RTEL1/DBF4B/SIRT7/PSMC3IP/SH2B1/TP53I13/CHMP6/EHMT2/RECQL5/HAUS5/CTDP1/E2F1/FBXL15/TSC2/SAC3D1/DOT1L/CCDC124/XRCC3/MYBBP1A/STK11/RAD9A/HMG20B/CCDC61/CROCC/CDK5RAP3/UBE2S/ANAPC11/GIT1/CTBP1/HRAS/…	119
PROTEIN_MODIFICATION_BY_SMALL_PROTEIN_CONJUGATION	71/687	957/17949	6.30507e-08	2.49933e-05	2.36407e-05	SHARPIN/FBXL6/VPS28/PARP10/E4F1/AXIN1/SPSB3/RAB40C/U2AF2/ZNF598/FBXL19/NSMCE2/CTU1/KLHL17/PRR7/HSPBP1/THOP1/NEURL2/HSPA1A/IRF2BP1/TRIM11/MIB2/FBXW9/SPSB2/SIRT7/MED30/NEURL4/CBX8/TRAF2/FBXL15/TRIM28/UNKL/RNF208/HMG20B/NOSIP/CDK5RAP3/TRAF7/UBE2S/ANAPC11/RNF126/MGRN1/CDC34/PIN1/STUB1/ARRDC1/ASB6/ATXN7L3/LRSAM1/CBX4/DCAF13/MAEA/KCTD13/TRAF4/RANGAP1/UBE2M/TMEM129/ANAPC2/CCNF/PELI3/FBXO44/PEX10/FZR1/PE…	71
CELL_CYCLE_PROCESS	94/687	1415/17949	8.52219e-08	3.07109e-05	2.90488e-05	KIFC2/FBXL6/ZNF16/MAPK15/RRS1/E4F1/MED25/PPP2R3B/KAT2A/LLGL2/NSMCE2/RAB11FIP3/MLST8/CSPP1/EME2/PKMYT1/AKAP8L/KIF22/SPIRE2/LIG1/HSPA1A/AKT2/MIF/POLD1/RBM14/MARK4/RTEL1/DBF4B/SIRT7/PSMC3IP/SH2B1/CHMP6/EHMT2/RECQL5/HAUS5/CTDP1/E2F1/FBXL15/SAC3D1/XRCC3/MYBBP1A/STK11/RAD9A/CCDC61/CROCC/CDK5RAP3/UBE2S/ANAPC11/GIT1/HRAS/CDC34/LZTS2/PIN1/TBRG4/TFAP4/RPTOR/MYBL1/ALKBH4/RAD54B/KLHDC8B/SSNA1/CNOT3/CDT1/MUS8…	94
RNA_PROCESSING	92/687	1424/17949	4.16729e-07	0.000137659	0.000130209	ZC3H3/CPSF1/HSF1/PUF60/EXOSC4/BOP1/RRS1/RPUSD1/DDX51/TBL3/U2AF2/TSEN54/TRMT12/TRMT61A/CTU1/PTBP1/GTPBP3/NSUN5/SCAF1/PTCD1/DEDD2/SNRPB/RNPS1/SNRNP70/AKAP8L/DDX54/NOC4L/SRRT/PRPF40B/HSPA1A/RRP9/RBM14/MRM1/SIRT7/DAZAP1/TSEN34/WDR18/PHRF1/NSUN5P2/SAFB/NSUN5P1/RBM42/PRPF6/PELP1/PRPF31/RRP1/EXOSC5/TRMT1/RRP12/DUS3L/NHP2/TRMT2A/TRUB2/POLR2K/POP7/LSM4/REXO4/ADAT3/TBRG4/PUS1/INTS1/PUSL1/POLR2I/LUC7L/PABPC…	92
DNA_REPAIR	47/687	569/17949	6.36421e-07	0.000194059	0.000183557	HSF1/RECQL4/PARP10/NSMCE2/NTHL1/INO80B/EME2/KIF22/SPIRE2/COPS5/LIG1/PPP5C/INO80E/RUVBL2/POLD1/RTEL1/SIRT7/RECQL5/CBX8/GPS1/DOT1L/TRIM28/XRCC3/RAD9A/MCRS1/POLR2K/REXO4/PNKP/STUB1/NUDT16L1/POLR2I/RAD54B/MUS81/MSH5/CDKN2D/IGHMBP2/POLE/XAB2/MUTYH/TMEM161A/DMAP1/FZR1/TRAIP/RUVBL1/HDAC10/ACTR5/OTUB1	47
MRNA_PROCESSING	45/687	543/17949	1.01211e-06	0.000286571	0.000271062	ZC3H3/CPSF1/HSF1/PUF60/U2AF2/TSEN54/PTBP1/SCAF1/SNRPB/RNPS1/SNRNP70/AKAP8L/SRRT/PRPF40B/RBM14/DAZAP1/TSEN34/PHRF1/SAFB/RBM42/PRPF6/PRPF31/TRUB2/POLR2K/LSM4/TBRG4/POLR2I/LUC7L/PABPC1L/RBM10/LSM7/PRKRIP1/CHERP/CD2BP2/XAB2/TUT1/SF3A2/RALY/THOC6/ARL6IP4/AURKAIP1/SART1/SYMPK/HNRNPM/SNRNP25	45
MITOTIC_CELL_CYCLE	71/687	1032/17949	1.09635e-06	0.000289728	0.000274048	SCRIB/HSF1/KIFC2/FBXL6/RRS1/E4F1/NSMCE2/EME2/PKMYT1/AKAP8L/KIF22/LIG1/HSPA1A/PPP5C/RTEL1/DBF4B/SIRT7/SH2B1/CHMP6/RECQL5/HAUS5/CTDP1/E2F1/FBXL15/XRCC3/RAD9A/CCDC61/CDK5RAP3/UBE2S/ANAPC11/CDC34/LZTS2/PIN1/TFAP4/TBCD/RPTOR/MYBL1/KLHDC8B/SSNA1/CNOT3/CDT1/MUS81/MAEA/CDKN2D/CNTROB/MAD1L1/UNC119/BAX/POLE/PSRC1/CSNK1D/OBSL1/CEP250/CDK10/ANAPC2/WDR62/CHMP1A/CCNF/TUBG1/FZR1/OVOL1/NINL/AURKAIP1/CENPT/CHMP4C…	71
CELLULAR_RESPONSE_TO_DNA_DAMAGE_STIMULUS	62/687	869/17949	1.69712e-06	0.000420462	0.000397708	HSF1/RECQL4/MAPK15/PARP10/MACROD1/MRPS26/NSMCE2/NTHL1/INO80B/EME2/KIF22/SPIRE2/COPS5/LIG1/PPP5C/INO80E/MIF/RUVBL2/POLD1/RTEL1/SIRT7/RECQL5/CBX8/E2F1/GPS1/DOT1L/TRIM28/XRCC3/STK11/RAD9A/MCRS1/CDK5RAP3/POLR2K/REXO4/PNKP/STUB1/CHCHD6/TFAP4/NUDT16L1/POLR2I/RAD54B/CNOT3/MUS81/MSH5/CDKN2D/IGHMBP2/BAX/POLE/XAB2/MUTYH/TMEM161A/DMAP1/FZR1/TRAIP/BAD/RUVBL1/HDAC10/ACTR5/IRF3/PRMT1/OTUB1/CDK3	62
RNA_MODIFICATION	21/687	169/17949	2.05287e-06	0.00047868	0.000452775	RPUSD1/TRMT12/TRMT61A/CTU1/GTPBP3/NSUN5/MRM1/NSUN5P2/NSUN5P1/TRMT1/DUS3L/NHP2/TRMT2A/TRUB2/ADAT3/PUS1/PUSL1/ANKRD16/PCIF1/QTRT1/DUS1L	21
MRNA_METABOLIC_PROCESS	62/687	879/17949	2.46722e-06	0.000543338	0.000513933	ZC3H3/CPSF1/HSF1/PUF60/EXOSC4/RPL8/DHX34/U2AF2/TSEN54/TRMT61A/PTBP1/SCAF1/SNRPB/RNPS1/SNRNP70/AKAP8L/SRRT/PRPF40B/HSPA1A/RBM14/DAZAP1/TSEN34/PHRF1/E2F1/SAFB/RBM42/PRPF6/PKP3/PRPF31/RPL30/EXOSC5/TRUB2/POLR2K/LSM4/TBRG4/PUS1/POLR2I/LUC7L/CNOT3/PABPC1L/RBM10/LSM7/PRKRIP1/CHERP/DND1/CD2BP2/PCIF1/XAB2/SMG5/HSPB1/TUT1/FASTK/SF3A2/RALY/THOC6/ARL6IP4/AURKAIP1/SART1/SYMPK/HSPA1B/HNRNPM/SNRNP25	62
REGULATION_OF_ORGANELLE_ASSEMBLY	22/687	186/17949	2.70736e-06	0.00056484	0.000534272	MAPK15/KAT2A/HSPA1A/RBM14/MARK4/RABEP2/IFT140/LRFN4/CROCC/LRSAM1/ATXN2L/NPRL3/CNTROB/CDK10/TESK1/LRFN1/CHMP1A/ULK1/SRC/CHMP4C/HSPA1B/FUZ	22
TRANSLATIONAL_ELONGATION	18/687	134/17949	3.59058e-06	0.000689791	0.00065246	EEF1D/MRPS26/ZNF598/MRPS28/DPH1/MRPS34/MRPL12/MRPL28/MRPL13/MRPL38/RPL30/MRPL15/TUFM/MRPS12/MRPL55/AURKAIP1/MRPL14/MRPL53	18
DNA_REPLICATION	28/687	280/17949	3.65429e-06	0.000689791	0.00065246	RECQL4/TOP1MT/CHTF18/E4F1/LRWD1/REPIN1/EME2/LIG1/POLD1/RTEL1/DBF4B/SIRT7/WDR18/EHMT2/RECQL5/RAD9A/HRAS/CDC34/PNKP/CDT1/IGHMBP2/DNAJA3/POLE/KCTD13/NT5M/TRAIP/UCN/CDAN1	28
MITOCHONDRIAL_GENE_EXPRESSION	20/687	165/17949	5.24959e-06	0.000945881	0.000894691	MRPS26/POLRMT/MRPS28/MRPS34/MRPL12/MRPL28/MRPL13/MRPL38/MRPL15/TRUB2/TUFM/MRPS12/TBRG4/PUS1/MRPL55/AURKAIP1/SARS2/MRPL14/NDUFA7/MRPL53	20
ORGANELLE_ASSEMBLY	60/687	875/17949	8.65571e-06	0.00149179	0.00141106	KIFC2/VPS28/MAPK15/BOP1/RRS1/KAT2A/WDR90/HGS/TRAPPC6A/HSPA1A/DHX30/RBM14/MARK4/CCDC78/PPAN/CHMP6/HAUS5/RABEP2/IFT140/SAC3D1/LRFN4/FBF1/CCDC61/CROCC/TRAF7/LSM4/LZTS2/LRSAM1/ATXN2L/NPRL3/SSNA1/CNTROB/GAS8/ATG16L2/VPS37D/CSNK1D/OBSL1/CEP250/CDK10/TESK1/DHX37/SQLE/LRFN1/WDR62/CHMP1A/ULK1/TUBG1/ATG9B/ATG2A/LAMA5/NINL/EIF6/CENPT/SRC/CCDC114/CHMP4C/HSPA1B/KRT8/FUZ/TMEM80	60
TRNA_PROCESSING	17/687	130/17949	9.59659e-06	0.00158504	0.00149926	CPSF1/TSEN54/TRMT12/TRMT61A/CTU1/GTPBP3/PTCD1/TSEN34/TRMT1/DUS3L/POP7/ADAT3/PUS1/PUSL1/ANKRD16/QTRT1/DUS1L	17
CHROMATIN_ORGANIZATION	56/687	807/17949	1.24031e-05	0.00196664	0.0018602	PARP10/LRWD1/CHRAC1/KAT2A/HDAC11/FBXL19/INO80B/TAF6L/ENY2/SPHK2/AKAP8L/PPP5C/INO80E/RUVBL2/RBM14/TSSK6/SIRT7/SETD1A/EHMT2/CBX8/SAFB/MBD3/DOT1L/TRIM28/MCRS1/HMG20B/NOC2L/HDAC5/CTBP1/ALKBH4/ATXN7L3/CBX4/MAP1S/PABPC1L/CXXC1/BANP/TAF6/MIER2/THAP7/HIRIP3/ZFPM1/ZNF335/WDR5/DMAP1/SS18L1/MST1/RUVBL1/CENPT/HDAC10/ACTR5/HSF4/IPO4/UCN/PRMT1/OTUB1/CDAN1	56
NUCLEIC_ACID_PHOSPHODIESTER_BOND_HYDROLYSIS	28/687	300/17949	1.35009e-05	0.00205836	0.00194697	CPSF1/HSF1/EXOSC4/BOP1/RRS1/TBL3/DNASE1L2/NTHL1/EME2/POLD1/EXD3/TSEN34/REXO1/RAD9A/EXOSC5/NHP2/POP7/REXO4/PNKP/NUDT16L1/POLR2I/MUS81/PLD6/DNASE1/BAX/POLE/TATDN1/TUT1	28
MITOCHONDRIAL_TRANSLATION	17/687	134/17949	1.44183e-05	0.00211681	0.00200226	MRPS26/MRPS28/MRPS34/MRPL12/MRPL28/MRPL13/MRPL38/MRPL15/TRUB2/TUFM/MRPS12/MRPL55/AURKAIP1/SARS2/MRPL14/NDUFA7/MRPL53	17
TRNA_METABOLIC_PROCESS	20/687	179/17949	1.78828e-05	0.00247618	0.00234218	CPSF1/TSEN54/TRMT12/TRMT61A/CTU1/GTPBP3/PTCD1/TSEN34/TRMT1/DUS3L/POP7/ADAT3/PUS1/PUSL1/FARSA/VARS2/ANKRD16/QTRT1/DUS1L/SARS2	20
RNA_SPLICING	38/687	478/17949	1.81154e-05	0.00247618	0.00234218	CPSF1/PUF60/U2AF2/TSEN54/PTBP1/SCAF1/SNRPB/RNPS1/SNRNP70/AKAP8L/SRRT/PRPF40B/HSPA1A/RBM14/DAZAP1/TSEN34/RBM42/PRPF6/PRPF31/POLR2K/LSM4/POLR2I/LUC7L/RBM10/LSM7/PRKRIP1/CHERP/CD2BP2/XAB2/FASTK/SF3A2/RALY/THOC6/ARL6IP4/SART1/SYMPK/HNRNPM/SNRNP25	38
REGULATION_OF_CELL_CYCLE	75/687	1211/17949	2.36673e-05	0.00312724	0.00295799	SCRIB/HSF1/FBXL6/ZNF16/MAPK15/BOP1/E4F1/MED25/PPP2R3B/KAT2A/NSMCE2/RAB11FIP3/MLST8/CSPP1/EME2/PKMYT1/COPS5/HSPA1A/AKT2/MIF/RBM14/MARK4/DBF4B/SH2B1/TP53I13/EHMT2/HAUS5/E2F1/TSC2/DOT1L/XRCC3/MYBBP1A/STK11/RAD9A/CDK5RAP3/ANAPC11/GIT1/CTBP1/HRAS/PIN1/TBRG4/TFAP4/RPTOR/LIN37/SSNA1/CNOT3/E2F5/CDT1/MUS81/MAEA/CDKN2D/TAF6/MAD1L1/BAX/PSRC1/CSNK1D/OBSL1/CEP250/CDK10/ANAPC2/WDR6/CHMP1A/CCNF/TUBG1/FZR1/OVOL1…	75
MITOTIC_NUCLEAR_DIVISION	27/687	296/17949	2.87998e-05	0.00368265	0.00348335	KIFC2/RRS1/NSMCE2/PKMYT1/AKAP8L/KIF22/HSPA1A/SIRT7/SH2B1/CHMP6/CTDP1/XRCC3/CCDC61/UBE2S/ANAPC11/PIN1/KLHDC8B/CDT1/MAD1L1/PSRC1/OBSL1/CHMP1A/TUBG1/AURKAIP1/CHMP4C/HSPA1B/NUDC	27
MITOCHONDRIAL_TRANSLATIONAL_TERMINATION	13/687	89/17949	3.25734e-05	0.00403503	0.00381666	MRPS26/MRPS28/MRPS34/MRPL12/MRPL28/MRPL13/MRPL38/MRPL15/MRPS12/MRPL55/AURKAIP1/MRPL14/MRPL53	13
PROTEIN_LOCALIZATION_TO_ORGANELLE	64/687	998/17949	3.48156e-05	0.00418209	0.00395576	SCRIB/FAM83H/GPAA1/VPS28/RPL8/MAPK15/RRS1/LRWD1/LEMD2/RAB11FIP3/FAM53A/GET4/HGS/GAK/WASH3P/DVL1/TIMM13/ARFRP1/TYSND1/RUVBL2/MARK4/E2F1/INPP5E/IFT140/TSC2/TRIM28/RPL30/STK11/MCRS1/TOMM40/CROCC/BBC3/CDK5RAP3/PMPCA/TIMM17B/HRAS/LZTS2/PIN1/GGA1/SGTA/LRSAM1/DECR2/CDT1/BANP/GAS8/BAX/SPRN/VPS37D/CSNK1D/OBSL1/RANGAP1/CEP250/JUP/TESK1/DMAP1/PEX10/PEX2/BAD/CENPT/TIMM44/ACOT8/SRC/IPO4/TSPO	64
REGULATION_OF_ORGANELLE_ORGANIZATION	72/687	1165/17949	3.72587e-05	0.00434393	0.00410884	MAPK15/PTK2/ZNF205/KAT2A/RHOT2/NSMCE2/BAIAP2/MLST8/SPHK2/WASH3P/PKMYT1/AKAP8L/SPIRE2/HSPA1A/RASSF7/AKT2/RUVBL2/RBM14/MARK4/RTEL1/SIRT7/SH2B1/MAP2K7/E2F1/RABEP2/IFT140/TSC2/TRIM28/XRCC3/RAC3/LRFN4/PLXNB1/CROCC/BBC3/ANAPC11/CTBP1/HRAS/PNKP/PIN1/TBCD/LRSAM1/ATXN2L/NPRL3/MAP1S/PLXNA3/FKBP4/CDT1/PLD6/MARK2/CNTROB/MAD1L1/BAX/PSRC1/OBSL1/CDK10/ARHGEF10L/TESK1/LRFN1/WDR5/SMG5/CHMP1A/ULK1/CCNF/FZR1/BAD/AU…	72
COVALENT_CHROMATIN_MODIFICATION	36/687	461/17949	4.35819e-05	0.00493597	0.00466884	KAT2A/HDAC11/FBXL19/TAF6L/ENY2/SPHK2/AKAP8L/PPP5C/RUVBL2/RBM14/SIRT7/SETD1A/EHMT2/CBX8/MBD3/DOT1L/TRIM28/MCRS1/NOC2L/HDAC5/CTBP1/ATXN7L3/CXXC1/TAF6/MIER2/THAP7/ZNF335/WDR5/DMAP1/MST1/RUVBL1/HDAC10/HSF4/UCN/PRMT1/OTUB1	36
TRANSLATIONAL_TERMINATION	14/687	105/17949	4.64889e-05	0.00511895	0.00484192	MRPS26/MRPS28/MRPS34/MRPL12/MRPL28/MRPL13/MRPL38/MRPL15/JMJD4/MRPS12/MRPL55/AURKAIP1/MRPL14/MRPL53	14
ORGANELLE_FISSION	37/687	486/17949	5.85291e-05	0.00627053	0.00593118	KIFC2/MAPK15/RRS1/NSMCE2/EME2/PKMYT1/AKAP8L/KIF22/SPIRE2/HSPA1A/SIRT7/PSMC3IP/SH2B1/CHMP6/CTDP1/XRCC3/CCDC61/UBE2S/ANAPC11/PIN1/MYBL1/RAD54B/KLHDC8B/CDT1/MUS81/MSH5/MAD1L1/PSRC1/OBSL1/CHMP1A/TUBG1/FZR1/AURKAIP1/ACOT8/CHMP4C/HSPA1B/NUDC	37
CYTOKINETIC_PROCESS	8/687	38/17949	7.80605e-05	0.00814294	0.00770225	SPIRE2/CHMP6/ALKBH4/KLHDC8B/CNTROB/CHMP1A/CHMP4C/RTKN	8
MITOTIC_METAPHASE_PLATE_CONGRESSION	9/687	50/17949	0.000102595	0.0104279	0.00986356	RRS1/KIF22/CHMP6/CDT1/MAD1L1/PSRC1/CHMP1A/CHMP4C/NUDC	9
DNA_DEPENDENT_DNA_REPLICATION	17/687	157/17949	0.000110637	0.0109642	0.0103708	RECQL4/CHTF18/LRWD1/EME2/LIG1/POLD1/RTEL1/DBF4B/SIRT7/WDR18/RECQL5/CDC34/PNKP/CDT1/DNAJA3/POLE/TRAIP	17
INTRACELLULAR_TRANSPORT	96/687	1730/17949	0.000121579	0.0117547	0.0111185	SCRIB/CPSF1/TSNARE1/VPS28/TRAPPC9/RPL8/NRBP2/MAPK15/RRS1/RHOT2/U2AF2/RAB11FIP3/FAM53A/HGS/SNRPB/ASPSCR1/GAK/RNPS1/ENY2/CAPN10/ARFGAP1/WASH3P/AKAP8L/KLC3/TRAPPC6A/TIMM13/ARFRP1/SPIRE2/TYSND1/AKT2/SIRT7/CHMP6/PLEKHJ1/E2F1/IFT140/TSC2/TRIM28/RPL30/STK11/SGSM2/GDI1/TOMM40/BBC3/SCAP/RNF126/MGRN1/PMPCA/SYNGR1/TIMM17B/HRAS/LZTS2/GGA1/CCHCR1/MAPK8IP3/SGTA/RAMP1/TBC1D10B/MAP1S/SSNA1/DECR2/B3GAT3/BAX/SPRN/…	96
TRNA_MODIFICATION	12/687	89/17949	0.000143384	0.0135327	0.0128003	TRMT12/TRMT61A/CTU1/GTPBP3/TRMT1/DUS3L/ADAT3/PUS1/PUSL1/ANKRD16/QTRT1/DUS1L	12
MITOCHONDRION_ORGANIZATION	39/687	548/17949	0.000156206	0.0144	0.0136207	SHARPIN/ZNF205/KAT2A/RHOT2/NDUFB9/POLRMT/TIMM13/HSPA1A/SIRT7/LONP1/E2F1/TSC2/TOMM40/TMEM70/BBC3/PMPCA/ATAD3A/TIMM17B/ATAD3B/CHCHD6/PLD6/MARK2/DNAJA3/BAX/NDUFS7/NDUFS8/ATP2A1/NDUFAF3/NDUFV1/SDHAF1/ATG9B/ATG2A/BAD/TAZ/TIMM44/LETM1/NDUFA7/TSPO/SPG7	39
REGULATION_OF_CELL_CYCLE_PROCESS	51/687	789/17949	0.000182293	0.016423	0.0155342	ZNF16/MAPK15/E4F1/MED25/KAT2A/NSMCE2/RAB11FIP3/CSPP1/PKMYT1/HSPA1A/AKT2/MIF/RBM14/MARK4/DBF4B/SH2B1/EHMT2/HAUS5/E2F1/XRCC3/MYBBP1A/CDK5RAP3/ANAPC11/GIT1/PIN1/TFAP4/RPTOR/SSNA1/CNOT3/CDT1/CDKN2D/MAD1L1/BAX/PSRC1/CSNK1D/OBSL1/CEP250/CDK10/ANAPC2/CHMP1A/CCNF/TUBG1/FZR1/OVOL1/NINL/AURKAIP1/CHMP4C/HSPA1B/GIPC1/MIIP/PRMT1	51
PROCESS_UTILIZING_AUTOPHAGIC_MECHANISM	38/687	536/17949	0.000204199	0.0179877	0.0170142	VPS28/NRBP2/MAPK15/ATP6V1H/MLST8/HGS/SNRNP70/WDR24/CHMP6/ATG4B/TSC2/STK11/TOMM40/STUB1/ATP6V0C/RPTOR/LRSAM1/FOXK2/NPRL3/MAP1S/ATP6V0B/MARK2/ATG16L2/VPS37D/ATP6V0E2/GRAMD1A/WDR6/HSPB1/ATG4D/ULK1/ATG9B/ATG2A/BAD/ATP6V1C1/HDAC10/SRC/CHMP4C/TSPO	38
MICROTUBULE_ORGANIZING_CENTER_ORGANIZATION	15/687	140/17949	0.000309338	0.0266568	0.0252142	KAT2A/RBM14/MARK4/CCDC78/HAUS5/SAC3D1/XRCC3/CCDC61/CROCC/CNTROB/CEP250/WDR62/CHMP1A/CCNF/CHMP4C	15
REGULATION_OF_CILIUM_ASSEMBLY	9/687	58/17949	0.000332071	0.028007	0.0264913	MAPK15/MARK4/RABEP2/IFT140/CROCC/CNTROB/CDK10/TESK1/FUZ	9
VIRAL_BUDDING	6/687	26/17949	0.000367399	0.030341	0.028699	VPS28/CHMP6/LRSAM1/VPS37D/CHMP1A/CHMP4C	6
RIBOSOMAL_LARGE_SUBUNIT_BIOGENESIS	10/687	72/17949	0.000397311	0.0321416	0.0304022	BOP1/RRS1/DHX30/PPAN/TRAF7/NOC2L/NHP2/SURF6/WDR74/EIF6	10
RNA_SPLICING_VIA_TRANSESTERIFICATION_REACTIONS	29/687	384/17949	0.000410958	0.0325807	0.0308175	CPSF1/PUF60/U2AF2/PTBP1/SNRPB/RNPS1/SNRNP70/SRRT/PRPF40B/RBM14/DAZAP1/RBM42/PRPF6/PRPF31/POLR2K/LSM4/POLR2I/LUC7L/RBM10/LSM7/CHERP/CD2BP2/XAB2/SF3A2/RALY/SART1/SYMPK/HNRNPM/SNRNP25	29
PSEUDOURIDINE_SYNTHESIS	5/687	18/17949	0.00045779	0.0355819	0.0336563	RPUSD1/NHP2/TRUB2/PUS1/PUSL1	5
CELL_DIVISION	40/687	600/17949	0.000489607	0.0368912	0.0348947	ZNF16/E4F1/LLGL2/NSMCE2/RAB11FIP3/CSPP1/SPIRE2/LIG1/MARK4/CHMP6/RECQL5/HAUS5/CTDP1/SAC3D1/CCDC124/UBE2S/ANAPC11/GIT1/LZTS2/PIN1/ALKBH4/KLHDC8B/CDT1/MAEA/CNTROB/MAD1L1/UNC119/PSRC1/ANAPC2/CHMP1A/CCNF/FZR1/RUVBL1/CENPT/ARL8A/CHMP4C/RTKN/GIPC1/CDK3/NUDC	40
INTRACELLULAR_PROTEIN_TRANSPORT	67/687	1161/17949	0.000493247	0.0368912	0.0348947	SCRIB/CPSF1/TSNARE1/VPS28/RPL8/RRS1/U2AF2/FAM53A/HGS/ASPSCR1/RNPS1/ENY2/WASH3P/AKAP8L/TIMM13/ARFRP1/TYSND1/AKT2/SIRT7/E2F1/IFT140/TSC2/TRIM28/RPL30/SGSM2/GDI1/TOMM40/BBC3/PMPCA/SYNGR1/TIMM17B/HRAS/GGA1/CCHCR1/MAPK8IP3/SGTA/RAMP1/TBC1D10B/SSNA1/DECR2/B3GAT3/BAX/SPRN/VPS37D/YIF1B/RANGAP1/TMEM129/JUP/CACNB3/SMG5/HSPB1/DMAP1/THOC6/PEX10/PEX2/DERL1/BAD/EIF6/TIMM44/PICK1/ACOT8/GRTP1/IPO4/SYMPK/GIPC1/TS…	67
POSITIVE_REGULATION_OF_ORGANELLE_ORGANIZATION	39/687	583/17949	0.000537009	0.0394204	0.037287	MAPK15/ZNF205/KAT2A/NSMCE2/BAIAP2/SPHK2/WASH3P/AKAP8L/SPIRE2/HSPA1A/AKT2/RUVBL2/MARK4/RTEL1/SH2B1/MAP2K7/E2F1/TRIM28/CROCC/BBC3/ANAPC11/CTBP1/HRAS/PNKP/LRSAM1/PLXNA3/CDT1/PLD6/BAX/PSRC1/ARHGEF10L/TESK1/WDR5/ULK1/BAD/PICK1/SRC/HSPA1B/FUZ	39
HISTONE_DEACETYLATION	10/687	77/17949	0.00068497	0.0491131	0.0464551	HDAC11/SPHK2/AKAP8L/RBM14/SIRT7/HDAC5/CTBP1/MIER2/HDAC10/UCN	10
METAPHASE_PLATE_CONGRESSION	9/687	64/17949	0.000700529	0.0491131	0.0464551	RRS1/KIF22/CHMP6/CDT1/MAD1L1/PSRC1/CHMP1A/CHMP4C/NUDC	9
MACROMOLECULE_METHYLATION	24/687	305/17949	0.000710861	0.0491131	0.0464551	TRMT12/TRMT61A/GTPBP3/NSUN5/SNRPB/MRM1/SIRT7/SETD1A/EHMT2/NSUN5P2/NSUN5P1/MBD3/DOT1L/TRIM28/TRMT1/TRMT2A/CXXC1/PLD6/PCIF1/ZNF335/WDR5/DMAP1/PICK1/PRMT1	24
CELLULAR_MACROMOLECULE_LOCALIZATION	103/687	1981/17949	0.000726654	0.0491131	0.0464551	SCRIB/CPSF1/FAM83H/TSNARE1/GPAA1/VPS28/RPL8/MAPK15/RRS1/LRWD1/LEMD2/RAB40C/U2AF2/RAB11FIP3/FAM53A/LIN7B/GET4/HGS/ASPSCR1/GAK/RNPS1/ENY2/WASH3P/DVL1/AKAP8L/TIMM13/ARFRP1/TYSND1/AKT2/RUVBL2/MARK4/SIRT7/E2F1/INPP5E/IFT140/TSC2/PKP3/TRIM28/RPL30/STK11/SGSM2/GDI1/MCRS1/TOMM40/CROCC/BBC3/CDK5RAP3/PMPCA/SYNGR1/TIMM17B/HRAS/LZTS2/PIN1/GGA1/CCHCR1/MAPK8IP3/SGTA/LRSAM1/RAMP1/TBC1D10B/SSNA1/DECR2/CDT1/B3GAT…	103
CELLULAR_MACROMOLECULE_CATABOLIC_PROCESS	68/687	1200/17949	0.000730997	0.0491131	0.0464551	HSF1/SHARPIN/FBXL6/EXOSC4/VPS28/RPL8/PTK2/DHX34/AXIN1/SPSB3/FBXL19/DNASE1L2/HSPBP1/DEDD2/GET4/RNPS1/DVL1/ADRM1/HSPA1A/TMUB1/AGAP3/SPSB2/LONP1/E2F1/FBXL15/PKP3/RPL30/EXOSC5/CDK5RAP3/UBE2S/ANAPC11/RNF126/CDC34/LSM4/REXO4/STUB1/CLPP/TBRG4/ARRDC1/SGTA/CNOT3/RBM10/LSM7/MUS81/MAEA/DNASE1/RNASEH2C/DND1/BAX/VPS37D/KCTD13/CSNK1D/TMEM129/ANAPC2/SMG5/HSPB1/FASTK/CCNF/FBXO44/FZR1/DERL1/CHMP4C/HSPA1B/HNRNPM/U…	68
NEGATIVE_REGULATION_OF_MRNA_SPLICING_VIA_SPLICEOSOME	5/687	20/17949	0.000777374	0.0513585	0.0485791	U2AF2/PTBP1/RNPS1/RBM42/RBM10	5
MACROAUTOPHAGY	24/687	311/17949	0.000932712	0.060611	0.0573308	VPS28/NRBP2/ATP6V1H/MLST8/HGS/CHMP6/ATG4B/TSC2/TOMM40/ATP6V0C/RPTOR/LRSAM1/NPRL3/ATP6V0B/ATG16L2/VPS37D/ATP6V0E2/ULK1/ATG9B/ATG2A/ATP6V1C1/HDAC10/SRC/CHMP4C	24
VIRAL_BUDDING_VIA_HOST_ESCRT_COMPLEX	5/687	21/17949	0.00098844	0.061842	0.0584952	VPS28/CHMP6/VPS37D/CHMP1A/CHMP4C	5
MULTIVESICULAR_BODY_ORGANIZATION	6/687	31/17949	0.000998459	0.061842	0.0584952	VPS28/HGS/CHMP6/VPS37D/CHMP1A/CHMP4C	6
DNA_CATABOLIC_PROCESS_ENDONUCLEOLYTIC	6/687	31/17949	0.000998459	0.061842	0.0584952	HSF1/DNASE1L2/REXO4/MUS81/DNASE1/BAX	6
ESTABLISHMENT_OF_PROTEIN_LOCALIZATION	102/687	1982/17949	0.00108993	0.0664687	0.0628715	SCRIB/CPSF1/TSNARE1/VPS28/RPL8/RRS1/LRWD1/ATP6V1H/U2AF2/LLGL2/RAB11FIP3/FAM53A/LIN7B/GET4/HGS/ASPSCR1/RNPS1/ENY2/CAPN10/ARFGAP1/WASH3P/AKAP8L/ARHGAP33/TIMM13/ARFRP1/SPIRE2/TYSND1/PTP4A3/AKT2/RUVBL2/SIRT7/CHMP6/E2F1/ATG4B/RABEP2/IFT140/TSC2/TRIM28/RPL30/SGSM2/GDI1/TOMM40/BBC3/NECAB3/PMPCA/SYNGR1/TIMM17B/HRAS/GGA1/CCHCR1/MAPK8IP3/ARRDC1/ATP6V0C/SGTA/LRSAM1/RAMP1/TBC1D10B/SSNA1/ATP6V0B/DECR2/B3GAT3/…	102
PROTEIN_POLYUBIQUITINATION	25/687	337/17949	0.00128792	0.0773531	0.0731669	SHARPIN/PARP10/FBXL19/THOP1/IRF2BP1/MIB2/FBXW9/TRAF2/FBXL15/UNKL/UBE2S/ANAPC11/RNF126/CDC34/STUB1/LRSAM1/TRAF4/TMEM129/ANAPC2/CCNF/PELI3/FBXO44/FZR1/OTUB1/ANKRD39	25
RNA_METHYLATION	10/687	84/17949	0.00135744	0.0799891	0.0756602	TRMT12/TRMT61A/GTPBP3/NSUN5/MRM1/NSUN5P2/NSUN5P1/TRMT1/TRMT2A/PCIF1	10
MACROMOLECULE_CATABOLIC_PROCESS	77/687	1429/17949	0.00137543	0.0799891	0.0756602	HSF1/SHARPIN/FBXL6/EXOSC4/VPS28/RPL8/PTK2/DHX34/AXIN1/SPSB3/FBXL19/DNASE1L2/HSPBP1/DEDD2/GET4/HGS/RNPS1/SNRNP70/DVL1/ADRM1/HSPA1A/TMUB1/AGAP3/SPSB2/CHMP6/LONP1/E2F1/ATG4B/TRAF2/FBXL15/PKP3/RPL30/EXOSC5/CDK5RAP3/UBE2S/ANAPC11/RNF126/CDC34/LSM4/REXO4/PIN1/STUB1/GGA1/CLPP/TBRG4/ARRDC1/SGTA/LRSAM1/CNOT3/RBM10/LSM7/MUS81/MAEA/DNASE1/BANP/RNASEH2C/DND1/BAX/VPS37D/KCTD13/CSNK1D/TMEM129/ANAPC2/SMG5/HSPB1…	77
PROTEIN_K63_LINKED_UBIQUITINATION	8/687	57/17949	0.00139234	0.0799891	0.0756602	PARP10/TRAF2/UBE2S/RNF126/STUB1/TRAF4/PELI3/OTUB1	8
NEGATIVE_REGULATION_OF_HISTONE_MODIFICATION	7/687	45/17949	0.00149117	0.0844427	0.0798728	SPHK2/NOC2L/CTBP1/THAP7/WDR5/UCN/OTUB1	7
MITOTIC_CYTOKINETIC_PROCESS	5/687	23/17949	0.00153413	0.0856522	0.0810168	CHMP6/KLHDC8B/CNTROB/CHMP1A/CHMP4C	5
CENTROSOME_DUPLICATION	9/687	72/17949	0.0016514	0.0898481	0.0849857	KAT2A/RBM14/SAC3D1/XRCC3/CNTROB/WDR62/CHMP1A/CCNF/CHMP4C	9
ANOIKIS	6/687	34/17949	0.00165462	0.0898481	0.0849857	PTK2/E2F1/TSC2/MYBBP1A/STK11/SRC	6
NEGATIVE_REGULATION_OF_CELL_CYCLE	39/687	624/17949	0.00188908	0.100909	0.0954478	SCRIB/E4F1/MED25/PPP2R3B/KAT2A/MLST8/EME2/AKT2/MIF/RBM14/TP53I13/EHMT2/E2F1/DOT1L/XRCC3/MYBBP1A/STK11/RAD9A/CDK5RAP3/HRAS/TBRG4/TFAP4/RPTOR/CNOT3/CDT1/MUS81/CDKN2D/TAF6/MAD1L1/BAX/WDR6/CHMP1A/CCNF/FZR1/OVOL1/AURKAIP1/CHMP4C/MIIP/PRMT1	39
CELLULAR_COMPONENT_DISASSEMBLY_INVOLVED_IN_EXECUTION_PHASE_OF_APOPTOSIS	6/687	35/17949	0.00193329	0.100909	0.0954478	HSF1/SHARPIN/DEDD2/CAPN10/CDK5RAP3/BAX	6
REGULATION_OF_GLUCONEOGENESIS	7/687	47/17949	0.00193468	0.100909	0.0954478	KAT2A/SIRT7/PGP/FAM3A/MAEA/WDR5/MST1	7
REGULATION_OF_MITOTIC_CELL_CYCLE	38/687	605/17949	0.00197131	0.101484	0.0959921	SCRIB/HSF1/E4F1/NSMCE2/EME2/PKMYT1/DBF4B/SH2B1/HAUS5/E2F1/XRCC3/RAD9A/CDK5RAP3/ANAPC11/PIN1/TFAP4/RPTOR/SSNA1/CNOT3/CDT1/MUS81/MAEA/CDKN2D/MAD1L1/BAX/CSNK1D/OBSL1/CEP250/CDK10/ANAPC2/TUBG1/FZR1/OVOL1/NINL/AURKAIP1/CHMP4C/MIIP/PRMT1	38
REGULATION_OF_GLUCOSE_METABOLIC_PROCESS	12/687	119/17949	0.00202742	0.101699	0.096195	KAT2A/AKT2/SIRT7/PGP/FAM3A/FOXK2/MAEA/WDR5/BCKDK/MST1/BAD/SRC	12
REGULATION_OF_CHROMATIN_ORGANIZATION	16/687	185/17949	0.00204346	0.101699	0.096195	PARP10/KAT2A/SPHK2/AKAP8L/RUVBL2/SETD1A/TRIM28/NOC2L/CTBP1/ALKBH4/MAP1S/THAP7/ZNF335/WDR5/UCN/OTUB1	16
POSITIVE_REGULATION_OF_METAPHASE_ANAPHASE_TRANSITION_OF_CELL_CYCLE	4/687	15/17949	0.00207201	0.101699	0.096195	MAPK15/NSMCE2/ANAPC11/CDT1	4
NEGATIVE_REGULATION_OF_NUCLEOBASE_CONTAINING_COMPOUND_METABOLIC_PROCESS	80/687	1519/17949	0.00209053	0.101699	0.096195	HSF1/MAF1/FOXH1/PARP10/E4F1/MED25/DHX34/ZNF205/HES6/MAP3K10/U2AF2/ZNF282/ZGPAT/MAZ/PTBP1/DEDD2/RNPS1/NR2F6/GTF2IRD1/DDX54/ZNF706/HSPA1A/IRF2BP1/TRIM11/SAMD1/RUVBL2/ZBTB12/RTEL1/CCDC85B/TSC22D4/SIRT7/EHMT2/KLF16/RECQL5/CBX8/E2F1/RBM42/MBD3/DOT1L/PKP3/TRIM28/ZBTB45/MYBBP1A/NOC2L/HDAC5/GIT1/ZNF653/MZF1/CTBP1/TFAP4/ZNF692/NUDT16L1/ZNF688/LIN37/FOXK2/ERF/CBX4/RBM10/ZNF668/DND1/DNAJA3/DRAP1/MIER2/THAP7…	80
POSITIVE_REGULATION_OF_UBIQUITIN_DEPENDENT_PROTEIN_CATABOLIC_PROCESS	11/687	104/17949	0.00210376	0.101699	0.096195	PTK2/AXIN1/HSPBP1/DVL1/HSPA1A/STUB1/SGTA/CSNK1D/FZR1/HSPA1B/CCDC22	11
PROTEIN_LOCALIZATION_TO_CILIUM	8/687	61/17949	0.00217084	0.103422	0.0978246	MAPK15/RAB11FIP3/INPP5E/IFT140/CROCC/GGA1/GAS8/CSNK1D	8
REGULATION_OF_CENTROSOME_CYCLE	7/687	48/17949	0.00219158	0.103422	0.0978246	KAT2A/RBM14/MARK4/XRCC3/CHMP1A/CCNF/CHMP4C	7
NEGATIVE_REGULATION_OF_RNA_SPLICING	5/687	25/17949	0.0022739	0.104811	0.0991386	U2AF2/PTBP1/RNPS1/RBM42/RBM10	5
REGULATION_OF_SPINDLE_ASSEMBLY	5/687	25/17949	0.0022739	0.104811	0.0991386	MAPK15/HSPA1A/CHMP1A/CHMP4C/HSPA1B	5
CYTOKINESIS	15/687	171/17949	0.00242554	0.110515	0.104534	RAB11FIP3/CSPP1/SPIRE2/CHMP6/GIT1/LZTS2/PIN1/ALKBH4/KLHDC8B/CNTROB/UNC119/CHMP1A/CHMP4C/RTKN/GIPC1	15
NEGATIVE_REGULATION_OF_PROTEIN_MODIFICATION_BY_SMALL_PROTEIN_CONJUGATION_OR_REMOVAL	10/687	91/17949	0.00248957	0.112144	0.106075	VPS28/PARP10/U2AF2/PRR7/HSPA1A/SIRT7/HMG20B/HSPA1B/OTUB1/TSPO	10
REGULATION_OF_INCLUSION_BODY_ASSEMBLY	4/687	16/17949	0.00267976	0.119199	0.112748	HSF1/HSPA1A/CDC34/HSPA1B	4
REGULATION_OF_PROTEIN_LOCALIZATION_TO_CILIUM	3/687	8/17949	0.00270633	0.119199	0.112748	INPP5E/CROCC/GAS8	3
TELOMERE_ORGANIZATION	15/687	174/17949	0.00286751	0.123812	0.117111	RECQL4/MAPK15/TELO2/NSMCE2/POLD1/RTEL1/MAP2K7/DOT1L/XRCC3/NHP2/PNKP/POLE/SMG5/ZBTB48/SRC	15
NEGATIVE_REGULATION_OF_TRANSCRIPTION_BY_RNA_POLYMERASE_II	50/687	872/17949	0.00287353	0.123812	0.117111	HSF1/FOXH1/E4F1/MED25/ZNF205/HES6/ZNF282/ZGPAT/MAZ/NR2F6/GTF2IRD1/HSPA1A/IRF2BP1/ZBTB12/SIRT7/EHMT2/KLF16/CBX8/E2F1/MBD3/TRIM28/ZBTB45/NOC2L/HDAC5/MZF1/CTBP1/ZNF692/ZNF688/LIN37/FOXK2/ERF/CBX4/RBM10/ZNF668/DNAJA3/DRAP1/MIER2/THAP7/ZFPM1/CC2D1A/DMAP1/PEX2/OVOL1/HDAC10/HSF4/IRF3/ZNF133/NACC1/OVOL2/MYPOP	50
CELL_CYCLE_PHASE_TRANSITION	39/687	641/17949	0.00301687	0.127464	0.120566	FBXL6/ZNF16/MAPK15/NSMCE2/PKMYT1/AKAP8L/DBF4B/SIRT7/HAUS5/CTDP1/E2F1/FBXL15/XRCC3/CDK5RAP3/UBE2S/ANAPC11/CDC34/TFAP4/RPTOR/SSNA1/CNOT3/CDT1/CDKN2D/MAD1L1/BAX/POLE/CSNK1D/CEP250/CDK10/ANAPC2/CCNF/TUBG1/FZR1/OVOL1/NINL/CHMP4C/MIIP/PRMT1/CDK3	39
METHYLATION	25/687	359/17949	0.00302261	0.127464	0.120566	COMTD1/TRMT12/TRMT61A/GTPBP3/NSUN5/SNRPB/MRM1/SIRT7/SETD1A/EHMT2/NSUN5P2/NSUN5P1/MBD3/DOT1L/TRIM28/TRMT1/TRMT2A/CXXC1/PLD6/PCIF1/ZNF335/WDR5/DMAP1/PICK1/PRMT1	25
REGULATION_OF_CATABOLIC_PROCESS	56/687	1006/17949	0.00312766	0.130506	0.123443	HSF1/EXOSC4/VPS28/NRBP2/MAPK15/PTK2/DHX34/AXIN1/ATP6V1H/HSPBP1/MLST8/HGS/SNRNP70/DVL1/TYSND1/HSPA1A/AKT2/WDR24/CHMP6/E2F1/ATG4B/TSC2/PKP3/STK11/EXOSC5/CDK5RAP3/GIT1/PIN1/STUB1/GGA1/TBRG4/ATP6V0C/SGTA/RPTOR/LRSAM1/FOXK2/ATP6V0B/RBM10/BANP/DND1/BAX/CSNK1D/ATP6V0E2/WDR6/HSPB1/FASTK/ULK1/FZR1/BAD/EIF6/ATP6V1C1/HSPA1B/HNRNPM/GIPC1/TSPO/CCDC22	56
RIBONUCLEOPROTEIN_COMPLEX_SUBUNIT_ORGANIZATION	18/687	229/17949	0.003182	0.13139	0.124279	PUF60/BOP1/RRS1/SNRPB/DHX30/RUVBL2/PPAN/PRPF6/PRPF31/TRAF7/LSM4/LUC7L/CD2BP2/XAB2/SF3A2/RUVBL1/EIF6/SART1	18
POSITIVE_REGULATION_OF_CELLULAR_COMPONENT_ORGANIZATION	61/687	1118/17949	0.0032632	0.133354	0.126137	HSF1/VPS28/LRRC24/MAPK15/MED25/CLDN3/ZNF205/KAT2A/NSMCE2/BAIAP2/SPHK2/WASH3P/DVL1/AKAP8L/SPIRE2/HSPA1A/AKT2/RUVBL2/MARK4/RTEL1/SH2B1/EPS8L2/MAP2K7/E2F1/TRIM28/STK11/GDI1/PLXNB1/CROCC/BBC3/ANAPC11/JMJD4/CTBP1/HRAS/CDC34/PNKP/STUB1/LRSAM1/PLXNA3/CDT1/PLD6/MARK2/BAX/PSRC1/OBSL1/ARHGEF10L/ANAPC2/TESK1/ZFYVE27/CRB3/WDR5/ULK1/SF3A2/SS18L1/BAD/METRN/PICK1/SRC/HSPA1B/NCKIPSD/FUZ	61
HISTONE_H2A_ACETYLATION	4/687	17/17949	0.00339929	0.133517	0.126291	SPHK2/RUVBL2/DMAP1/RUVBL1	4
POSITIVE_REGULATION_OF_TELOMERE_CAPPING	4/687	17/17949	0.00339929	0.133517	0.126291	MAPK15/RTEL1/MAP2K7/PNKP	4
POSITIVE_REGULATION_OF_CHROMOSOME_SEPARATION	4/687	17/17949	0.00339929	0.133517	0.126291	MAPK15/NSMCE2/ANAPC11/CDT1	4
REGULATION_OF_SPINDLE_ORGANIZATION	6/687	39/17949	0.00341458	0.133517	0.126291	MAPK15/HSPA1A/PSRC1/CHMP1A/CHMP4C/HSPA1B	6
TELOMERE_MAINTENANCE_VIA_TELOMERE_LENGTHENING	9/687	80/17949	0.00343559	0.133517	0.126291	MAPK15/TELO2/RTEL1/MAP2K7/NHP2/PNKP/SMG5/ZBTB48/SRC	9
REGULATION_OF_CELLULAR_CARBOHYDRATE_METABOLIC_PROCESS	13/687	144/17949	0.00359029	0.138174	0.130696	KAT2A/AKT2/SIRT7/PGP/GIT1/FAM3A/FOXK2/MAEA/WDR5/BCKDK/MST1/BAD/SRC	13
CHROMOSOME_LOCALIZATION	9/687	81/17949	0.00373716	0.138905	0.131387	RRS1/KIF22/CHMP6/CDT1/MAD1L1/PSRC1/CHMP1A/CHMP4C/NUDC	9
REGULATION_OF_GTPASE_ACTIVITY	31/687	485/17949	0.00382366	0.138905	0.131387	SCRIB/PTK2/LLGL2/TNK2/ARFGAP1/ARHGAP33/TRAPPC6A/AKT2/AGAP3/SLC27A4/RABEP2/GPS1/TSC2/SGSM2/GDI1/PLXNB1/GIT1/HRAS/ACAP3/PIN1/TBCD/TBC1D10B/NPRL3/PLXNA3/ARHGAP8/RANGAP1/ARHGEF10L/VAV2/FGD1/GRTP1/RTKN	31
RIBOSOMAL_LARGE_SUBUNIT_ASSEMBLY	5/687	28/17949	0.00382662	0.138905	0.131387	BOP1/RRS1/DHX30/PPAN/TRAF7	5
PHAGOSOME_ACIDIFICATION	5/687	28/17949	0.00382662	0.138905	0.131387	ATP6V1H/ATP6V0C/ATP6V0B/ATP6V0E2/ATP6V1C1	5
PROTEIN_QUALITY_CONTROL_FOR_MISFOLDED_OR_INCOMPLETELY_SYNTHESIZED_PROTEINS	5/687	28/17949	0.00382662	0.138905	0.131387	LONP1/RNF126/STUB1/CLPP/DERL1	5
VIRION_ASSEMBLY	6/687	40/17949	0.00388961	0.138905	0.131387	VPS28/CHMP6/LRSAM1/VPS37D/CHMP1A/CHMP4C	6
RRNA_MODIFICATION	6/687	40/17949	0.00388961	0.138905	0.131387	RPUSD1/NSUN5/MRM1/NSUN5P2/NSUN5P1/NHP2	6
DNA_CATABOLIC_PROCESS	6/687	40/17949	0.00388961	0.138905	0.131387	HSF1/DNASE1L2/REXO4/MUS81/DNASE1/BAX	6
MONOSACCHARIDE_BIOSYNTHETIC_PROCESS	10/687	97/17949	0.00397361	0.139747	0.132184	KAT2A/SLC25A10/SIRT7/PGP/FAM3A/MAEA/SLC25A11/WDR5/MST1/SLC25A1	10
MICROTUBULE_CYTOSKELETON_ORGANIZATION	36/687	589/17949	0.0039837	0.139747	0.132184	KIFC2/MAPK15/KAT2A/LLGL2/DVL1/SPIRE2/HSPA1A/RASSF7/RBM14/MARK4/CCDC78/HAUS5/SAC3D1/XRCC3/CCDC61/CROCC/LZTS2/TBCD/MAP1S/FKBP4/MARK2/CNTROB/GAS8/PSRC1/CSNK1D/OBSL1/CEP250/WDR62/CHMP1A/CCNF/TUBG1/NINL/CCDC114/CHMP4C/HSPA1B/NUDC	36
REGULATION_OF_PROTEIN_MODIFICATION_PROCESS	83/687	1627/17949	0.00409742	0.140002	0.132426	PPP1R16A/HSF1/VPS28/TELO2/PARP10/PTK2/CLDN3/AXIN1/PPP2R3B/KAT2A/MAP3K10/U2AF2/ZGPAT/PRR7/HSPBP1/PTBP1/MLST8/TNK2/HGS/ASPSCR1/SPHK2/PAK4/DVL1/PKMYT1/AKAP8L/HSPA1A/PPP5C/AKT2/MIF/RUVBL2/DBF4B/SIRT7/CHMP6/MAP2K7/TRAF2/GPS1/TSC2/STK11/TAB1/CARD14/HMG20B/CDK5RAP3/TRAF7/UBE2S/NOC2L/CTBP1/HRAS/PNKP/PIN1/POMT1/STUB1/TFAP4/MAPK8IP3/RPTOR/RAMP1/PRKRIP1/B3GAT3/CDKN2D/MARK2/UNC119/BAX/PSRC1/TRAF4/CSNK1D/THAP…	83
CELL_CYCLE_ARREST	18/687	235/17949	0.00417869	0.140002	0.132426	E4F1/MED25/PPP2R3B/MLST8/AKT2/MIF/E2F1/MYBBP1A/STK11/HRAS/TBRG4/TFAP4/RPTOR/CNOT3/CDKN2D/BAX/WDR6/PRMT1	18
REGULATION_OF_DNA_REPAIR	12/687	130/17949	0.00421689	0.140002	0.132426	HSF1/SPIRE2/RTEL1/SIRT7/RECQL5/CBX8/TRIM28/PNKP/NUDT16L1/TMEM161A/HDAC10/OTUB1	12
NEGATIVE_REGULATION_OF_GLUCONEOGENESIS	4/687	18/17949	0.00423972	0.140002	0.132426	PGP/FAM3A/MAEA/MST1	4
REGULATION_OF_MITOTIC_SPINDLE_ASSEMBLY	4/687	18/17949	0.00423972	0.140002	0.132426	HSPA1A/CHMP1A/CHMP4C/HSPA1B	4
MITOTIC_SISTER_CHROMATID_SEGREGATION	14/687	164/17949	0.00425488	0.140002	0.132426	RRS1/NSMCE2/AKAP8L/KIF22/CHMP6/XRCC3/ANAPC11/CDT1/MAD1L1/PSRC1/CHMP1A/TUBG1/CHMP4C/NUDC	14
CYTOSKELETON_DEPENDENT_CYTOKINESIS	10/687	98/17949	0.00427761	0.140002	0.132426	SPIRE2/CHMP6/LZTS2/ALKBH4/KLHDC8B/CNTROB/UNC119/CHMP1A/CHMP4C/RTKN	10
SPINDLE_ASSEMBLY	11/687	114/17949	0.00431073	0.140002	0.132426	KIFC2/MAPK15/HSPA1A/HAUS5/SAC3D1/CCDC61/LZTS2/CSNK1D/CHMP1A/CHMP4C/HSPA1B	11
PEPTIDE_BIOSYNTHETIC_PROCESS	43/687	740/17949	0.00436424	0.140002	0.132426	RPL8/OPLAH/EEF1D/MRPS26/ZNF598/NSUN5/HAGH/MRPS28/COPS5/ZNF706/AKT2/DPH1/MRPS34/MRPL12/MRPL28/LSM14B/INPP5E/MRPL13/MRPL38/RPL30/TRAP1/MRPL15/TRUB2/JMJD4/TUFM/MRPS12/YBX2/CNOT3/MRPL55/IGHMBP2/FARSA/DND1/VARS2/PCIF1/HSPB1/AURKAIP1/EIF6/UNK/SARS2/UCN/MRPL14/NDUFA7/MRPL53	43
REGULATION_OF_PROTEIN_MODIFICATION_BY_SMALL_PROTEIN_CONJUGATION_OR_REMOVAL	18/687	236/17949	0.00436748	0.140002	0.132426	VPS28/PARP10/AXIN1/U2AF2/PRR7/HSPBP1/HSPA1A/SIRT7/HMG20B/CDK5RAP3/UBE2S/PIN1/STUB1/FZR1/DERL1/HSPA1B/OTUB1/TSPO	18
SPINDLE_ORGANIZATION	15/687	182/17949	0.00437949	0.140002	0.132426	KIFC2/MAPK15/HSPA1A/HAUS5/SAC3D1/CCDC61/LZTS2/PSRC1/CSNK1D/WDR62/CHMP1A/TUBG1/CHMP4C/HSPA1B/NUDC	15
NEGATIVE_REGULATION_OF_MRNA_PROCESSING	5/687	29/17949	0.00448061	0.141366	0.133716	U2AF2/PTBP1/RNPS1/RBM42/RBM10	5
POSITIVE_REGULATION_OF_BIOSYNTHETIC_PROCESS	97/687	1957/17949	0.00449349	0.141366	0.133716	HSF1/MAPK15/FOXH1/CHTF18/E4F1/MED25/AXIN1/ZNF205/KAT2A/BRF1/MAZ/NSUN5/SCAND1/ZNF48/GMEB2/TAF6L/ENY2/SPHK2/DVL1/AKAP8L/COPS5/AKT2/RUVBL2/RBM14/PTGES2/DBF4B/SIRT7/PSMC3IP/MED30/MRPL12/PTOV1/ZNF76/NAT14/MAP2K7/CBX8/SSBP4/E2F1/PRPF6/DOT1L/PELP1/TRIM28/ZNF341/RPL30/MCRS1/ZNF574/CDK5RAP3/HDAC5/SCAP/TRUB2/JMJD4/MZF1/HRAS/PNKP/PIN1/POMT1/TFAP4/RPTOR/MYBL1/ATXN7L3/RAMP1/FOXK2/PABPC1L/E2F5/CXXC1/CDT1/ZNF66…	97
PEPTIDYL_LYSINE_MODIFICATION	26/687	391/17949	0.00465243	0.145215	0.137356	KAT2A/NSMCE2/DOHH/TAF6L/SPHK2/RUVBL2/SIRT7/SETD1A/EHMT2/MBD3/DOT1L/TRIM28/MCRS1/HMG20B/NOC2L/CTBP1/CBX4/CXXC1/TAF6/RANGAP1/THAP7/ZNF335/WDR5/DMAP1/RUVBL1/HDAC10	26
POSITIVE_REGULATION_OF_MEMBRANE_PERMEABILITY	8/687	69/17949	0.00472198	0.146234	0.13832	ZNF205/RHOT2/HSPA1A/E2F1/BBC3/BAX/BAD/SPG7	8
MITOCHONDRIAL_OUTER_MEMBRANE_PERMEABILIZATION	7/687	55/17949	0.00479903	0.147468	0.139487	ZNF205/RHOT2/HSPA1A/E2F1/BBC3/BAX/BAD	7
NEGATIVE_REGULATION_OF_BIOSYNTHETIC_PROCESS	85/687	1686/17949	0.00502709	0.153288	0.144992	HSF1/MAF1/FOXH1/PARP10/E4F1/MED25/ZNF205/HES6/MAP3K10/ZNF282/ZGPAT/MAZ/DEDD2/NR2F6/GTF2IRD1/DDX54/ZNF706/HSPA1A/IRF2BP1/TRIM11/SAMD1/RUVBL2/ZBTB12/CCDC85B/TSC22D4/SIRT7/EHMT2/KLF16/RECQL5/CBX8/E2F1/INPP5E/MRPL13/MBD3/DOT1L/PGP/TRIM28/ZBTB45/MYBBP1A/TRAP1/NOC2L/HDAC5/SCAP/ZNF653/MZF1/FAM3A/CTBP1/TFAP4/ZNF692/ZNF688/LIN37/FOXK2/ERF/CBX4/RBM10/ZNF668/MAEA/DND1/ENHO/DNAJA3/DRAP1/MIER2/THAP7/PCIF1/ZFP…	85
MITOTIC_CYTOKINESIS	8/687	70/17949	0.00515707	0.156051	0.147605	CHMP6/LZTS2/KLHDC8B/CNTROB/UNC119/CHMP1A/CHMP4C/RTKN	8
REGULATION_OF_MICROTUBULE_BINDING	3/687	10/17949	0.00547591	0.164443	0.155544	HSF1/MARK2/GAS8	3
RNA_3_END_PROCESSING	13/687	153/17949	0.00598627	0.178418	0.168762	ZC3H3/CPSF1/HSF1/EXOSC4/U2AF2/PTCD1/RNPS1/EXOSC5/INTS1/PABPC1L/TUT1/THOC6/SYMPK	13
DNA_BIOSYNTHETIC_PROCESS	15/687	189/17949	0.0061846	0.182954	0.173052	MAPK15/CHTF18/TELO2/PARP10/CHRAC1/LIG1/POLD1/SH2B1/MAP2K7/NHP2/PNKP/CDKN2D/POLE/SMG5/SRC	15
REGULATION_OF_MITOCHONDRIAL_OUTER_MEMBRANE_PERMEABILIZATION_INVOLVED_IN_APOPTOTIC_SIGNALING_PATHWAY	6/687	44/17949	0.00628892	0.184661	0.174668	ZNF205/HSPA1A/E2F1/BBC3/BAX/BAD	6
PROTEASOMAL_PROTEIN_CATABOLIC_PROCESS	30/687	482/17949	0.0063635	0.185477	0.175439	SHARPIN/FBXL6/SPSB3/FBXL19/HSPBP1/GET4/DVL1/HSPA1A/TMUB1/AGAP3/SPSB2/FBXL15/UBE2S/ANAPC11/RNF126/CDC34/STUB1/SGTA/MAEA/KCTD13/CSNK1D/TMEM129/ANAPC2/CCNF/FBXO44/FZR1/DERL1/HSPA1B/UBXN11/GIPC1	30
PROTEIN_CONTAINING_COMPLEX_SUBUNIT_ORGANIZATION	96/687	1959/17949	0.0064563	0.185851	0.175793	HSF1/PUF60/GPAA1/TRAPPC9/DGAT1/GSDMD/MAPK15/BOP1/RRS1/PTK2/MED25/AXIN1/MRPS26/BRF1/BAIAP2/NDUFB9/SNRPB/GAK/WASH3P/DVL1/TRAPPC6A/MRPS28/SPIRE2/ADRM1/HSPA1A/DHX30/MIF/RUVBL2/MRPS34/PPAN/CHMP6/MRPL12/LONP1/MRPL28/TRAF2/MRPL13/NCLN/PRPF6/PRPF31/MRPL38/TMEM70/MRPL15/TRAF7/UBE2S/JMJD4/TAF1C/LSM4/MRPS12/STUB1/TFAP4/TBCD/LUC7L/MAP1S/FKBP4/CDT1/MRPL55/FARSA/BAX/PSRC1/KCTD13/CSNK1D/CD2BP2/NDUFS7/XAB2/TMEM1…	96
NEGATIVE_REGULATION_OF_MRNA_METABOLIC_PROCESS	9/687	88/17949	0.0064701	0.185851	0.175793	DHX34/U2AF2/PTBP1/RNPS1/E2F1/RBM42/PKP3/RBM10/DND1	9
REGULATION_OF_MICROTUBULE_BASED_PROCESS	17/687	227/17949	0.00658834	0.187469	0.177323	MAPK15/KAT2A/HSPA1A/RASSF7/RBM14/MARK4/XRCC3/STK11/TBCD/MAP1S/FKBP4/MARK2/PSRC1/CHMP1A/CCNF/CHMP4C/HSPA1B	17
MICROTUBULE_BASED_PROCESS	47/687	845/17949	0.006621	0.187469	0.177323	KIFC2/MAPK15/KAT2A/RHOT2/LLGL2/DVL1/KLC3/KIF22/SPIRE2/HSPA1A/RASSF7/RBM14/MARK4/KLC2/CCDC78/HAUS5/IFT140/SAC3D1/XRCC3/STK11/CCDC61/CROCC/LZTS2/MAPK8IP3/TBCD/MAP1S/SSNA1/FKBP4/DNAL4/MARK2/CNTROB/GAS8/PSRC1/CSNK1D/OBSL1/CEP250/HSPB1/WDR62/CHMP1A/CCNF/TUBG1/NINL/ARL8A/CCDC114/CHMP4C/HSPA1B/NUDC	47
DNA_MODIFICATION	11/687	121/17949	0.00673703	0.189401	0.179151	EXOSC4/NTHL1/EHMT2/MBD3/TRIM28/EXOSC5/ALKBH4/PLD6/MUTYH/DMAP1/PICK1	11
CENTRIOLE_ASSEMBLY	6/687	45/17949	0.00702704	0.193366	0.182902	KAT2A/RBM14/CCDC78/CCDC61/CNTROB/WDR62	6
GLUCOSE_METABOLIC_PROCESS	16/687	210/17949	0.00703052	0.193366	0.182902	KAT2A/SLC25A10/AKT2/SIRT7/PGP/FAM3A/FOXK2/MAEA/PFKL/SLC25A11/WDR5/BCKDK/MST1/BAD/SRC/SLC25A1	16
REGULATION_OF_CELLULAR_CATABOLIC_PROCESS	47/687	848/17949	0.00705113	0.193366	0.182902	HSF1/EXOSC4/NRBP2/MAPK15/PTK2/DHX34/AXIN1/ATP6V1H/HSPBP1/MLST8/SNRNP70/DVL1/TYSND1/HSPA1A/AKT2/WDR24/E2F1/TSC2/PKP3/STK11/EXOSC5/CDK5RAP3/STUB1/TBRG4/ATP6V0C/SGTA/RPTOR/LRSAM1/FOXK2/ATP6V0B/RBM10/DND1/BAX/CSNK1D/ATP6V0E2/WDR6/HSPB1/FASTK/ULK1/FZR1/BAD/ATP6V1C1/HSPA1B/HNRNPM/GIPC1/TSPO/CCDC22	47
RRNA_BASE_METHYLATION	3/687	11/17949	0.00731709	0.193366	0.182902	NSUN5/NSUN5P2/NSUN5P1	3
NEGATIVE_REGULATION_OF_INCLUSION_BODY_ASSEMBLY	3/687	11/17949	0.00731709	0.193366	0.182902	HSF1/HSPA1A/HSPA1B	3
TELOMERIC_LOOP_DISASSEMBLY	3/687	11/17949	0.00731709	0.193366	0.182902	RECQL4/RTEL1/XRCC3	3
POSITIVE_REGULATION_OF_TUMOR_NECROSIS_FACTOR_MEDIATED_SIGNALING_PATHWAY	3/687	11/17949	0.00731709	0.193366	0.182902	HSPA1A/TRAF2/HSPA1B	3
PROTEIN_LOCALIZATION_TO_PRESYNAPSE	3/687	11/17949	0.00731709	0.193366	0.182902	DVL1/MAPK8IP3/HSPB1	3
POSITIVE_REGULATION_OF_CYSTEINE_TYPE_ENDOPEPTIDASE_ACTIVITY_INVOLVED_IN_APOPTOTIC_SIGNALING_PATHWAY	3/687	11/17949	0.00731709	0.193366	0.182902	PRR7/TFAP4/BAX	3
REGULATION_OF_MEMBRANE_PERMEABILITY	9/687	90/17949	0.00747946	0.196348	0.185722	CLDN3/ZNF205/RHOT2/HSPA1A/E2F1/BBC3/BAX/BAD/SPG7	9
REGULATION_OF_MITOCHONDRIAL_MEMBRANE_PERMEABILITY	8/687	75/17949	0.00780816	0.202756	0.191783	ZNF205/RHOT2/HSPA1A/E2F1/BBC3/BAX/BAD/SPG7	8
RNA_POLYADENYLATION	6/687	46/17949	0.00782583	0.202756	0.191783	ZC3H3/CPSF1/HSF1/PABPC1L/TUT1/SYMPK	6
NUCLEOTIDE_EXCISION_REPAIR	10/687	108/17949	0.0084325	0.217055	0.205308	NTHL1/COPS5/LIG1/POLD1/GPS1/POLR2K/PNKP/POLR2I/POLE/XAB2	10
REGULATION_OF_PROTEIN_BINDING	15/687	196/17949	0.00854544	0.218543	0.206716	HSF1/DVL1/RUVBL2/RFNG/HDAC5/PIN1/STUB1/RAMP1/MARK2/GAS8/BAX/ZFPM1/DERL1/SRC/SYMPK	15
TRANSCRIPTION_BY_RNA_POLYMERASE_III	6/687	47/17949	0.00868795	0.220763	0.208816	MAF1/SNAPC4/BRF1/ZNF76/POLR2K/RPTOR	6
PROTEIN_CATABOLIC_PROCESS	51/687	947/17949	0.00875421	0.22103	0.209068	SHARPIN/FBXL6/VPS28/PTK2/AXIN1/SPSB3/FBXL19/HSPBP1/GET4/HGS/SNRNP70/DVL1/ADRM1/HSPA1A/TMUB1/AGAP3/SPSB2/CHMP6/LONP1/ATG4B/TRAF2/FBXL15/CDK5RAP3/UBE2S/ANAPC11/RNF126/CDC34/PIN1/STUB1/GGA1/CLPP/ARRDC1/SGTA/LRSAM1/MAEA/BANP/VPS37D/KCTD13/CSNK1D/TMEM129/ANAPC2/CCNF/FBXO44/FZR1/DERL1/CHMP4C/HSPA1B/UBXN11/GIPC1/CCDC22/RNF123	51
POSITIVE_REGULATION_OF_UBIQUITIN_PROTEIN_TRANSFERASE_ACTIVITY	5/687	34/17949	0.00897491	0.222386	0.210351	AXIN1/UBE2S/PIN1/STUB1/FZR1	5
REGULATION_OF_MITOTIC_NUCLEAR_DIVISION	10/687	109/17949	0.00897622	0.222386	0.210351	NSMCE2/PKMYT1/SH2B1/XRCC3/ANAPC11/PIN1/CDT1/MAD1L1/OBSL1/AURKAIP1	10
MACROMOLECULE_DEACYLATION	10/687	109/17949	0.00897622	0.222386	0.210351	HDAC11/SPHK2/AKAP8L/RBM14/SIRT7/HDAC5/CTBP1/MIER2/HDAC10/UCN	10
NUCLEAR_CHROMOSOME_SEGREGATION	19/687	273/17949	0.00906769	0.223257	0.211174	MAPK15/RRS1/NSMCE2/EME2/AKAP8L/KIF22/SIRT7/CHMP6/XRCC3/ANAPC11/KLHDC8B/CDT1/MUS81/MAD1L1/PSRC1/CHMP1A/TUBG1/CHMP4C/NUDC	19
MITOCHONDRIAL_MEMBRANE_ORGANIZATION	12/687	144/17949	0.00938329	0.229601	0.217175	ZNF205/RHOT2/TIMM13/HSPA1A/E2F1/BBC3/CHCHD6/BAX/BAD/TAZ/LETM1/SPG7	12
NEGATIVE_REGULATION_OF_CENTROSOME_DUPLICATION	3/687	12/17949	0.00948161	0.230436	0.217965	KAT2A/RBM14/CCNF	3
POSITIVE_REGULATION_OF_PROTEOLYSIS_INVOLVED_IN_CELLULAR_PROTEIN_CATABOLIC_PROCESS	11/687	127/17949	0.00957053	0.230436	0.217965	PTK2/AXIN1/HSPBP1/DVL1/HSPA1A/STUB1/SGTA/CSNK1D/FZR1/HSPA1B/CCDC22	11
CELLULAR_COMPONENT_DISASSEMBLY	33/687	560/17949	0.0095918	0.230436	0.217965	HSF1/SHARPIN/AXIN1/MRPS26/DEDD2/GAK/CAPN10/DVL1/AKAP8L/MRPS28/MRPS34/MRPL12/MRPL28/MRPL13/TSC2/MRPL38/MRPL15/CDK5RAP3/JMJD4/MRPS12/MAP1S/MRPL55/MARK2/BAX/CHMP1A/ATG9B/ATG2A/AURKAIP1/FRAT2/MRPL14/MRPL53/TSPO/DDR1	33
REGULATION_OF_MRNA_METABOLIC_PROCESS	22/687	334/17949	0.00974405	0.231534	0.219004	ZC3H3/HSF1/PUF60/EXOSC4/DHX34/U2AF2/PTBP1/RNPS1/SNRNP70/HSPA1A/DAZAP1/E2F1/SAFB/RBM42/PKP3/EXOSC5/TBRG4/RBM10/DND1/HSPB1/FASTK/HNRNPM	22
SISTER_CHROMATID_SEGREGATION	15/687	199/17949	0.00975433	0.231534	0.219004	MAPK15/RRS1/NSMCE2/AKAP8L/KIF22/CHMP6/XRCC3/ANAPC11/CDT1/MAD1L1/PSRC1/CHMP1A/TUBG1/CHMP4C/NUDC	15
POSITIVE_REGULATION_OF_CELLULAR_PROTEIN_LOCALIZATION	20/687	295/17949	0.00992565	0.234198	0.221524	VPS28/AKT2/MARK4/E2F1/TRIM28/STK11/MCRS1/CROCC/BBC3/CDK5RAP3/HRAS/CDT1/GAS8/CEP250/JUP/TESK1/CACNB3/DMAP1/BAD/SRC	20
REGULATION_OF_TUMOR_NECROSIS_FACTOR_MEDIATED_SIGNALING_PATHWAY	7/687	63/17949	0.0100737	0.234894	0.222182	SHARPIN/SPPL2B/HSPA1A/TRAF2/PELI3/TRAIP/HSPA1B	7
CHAPERONE_MEDIATED_PROTEIN_FOLDING	7/687	63/17949	0.0100737	0.234894	0.222182	GAK/HSPA1A/TRAP1/SGTA/FKBP4/HSPB1/HSPA1B	7
POSITIVE_REGULATION_OF_MITOCHONDRIAL_OUTER_MEMBRANE_PERMEABILIZATION_INVOLVED_IN_APOPTOTIC_SIGNALING_PATHWAY	5/687	35/17949	0.0101485	0.235256	0.222524	ZNF205/E2F1/BBC3/BAX/BAD	5
POSITIVE_REGULATION_OF_CHROMOSOME_ORGANIZATION	13/687	164/17949	0.0104821	0.236195	0.223413	MAPK15/KAT2A/NSMCE2/SPHK2/AKAP8L/RUVBL2/RTEL1/MAP2K7/TRIM28/CTBP1/PNKP/CDT1/WDR5	13
CHROMOSOME_SEPARATION	9/687	95/17949	0.0105278	0.236195	0.223413	MAPK15/NSMCE2/EME2/RECQL5/XRCC3/ANAPC11/CDT1/MUS81/MAD1L1	9
NEGATIVE_REGULATION_OF_INTRINSIC_APOPTOTIC_SIGNALING_PATHWAY	9/687	95/17949	0.0105278	0.236195	0.223413	GRINA/HSPA1A/MIF/TRAP1/NOC2L/CDKN2D/HSPB1/TMEM161A/SRC	9
PYRIMIDINE_DEOXYRIBONUCLEOTIDE_METABOLIC_PROCESS	4/687	23/17949	0.0105466	0.236195	0.223413	NTHL1/NT5C/NT5M/DTYMK	4
INCLUSION_BODY_ASSEMBLY	4/687	23/17949	0.0105466	0.236195	0.223413	HSF1/HSPA1A/CDC34/HSPA1B	4
REGULATION_OF_TRANSCRIPTION_BY_RNA_POLYMERASE_III	4/687	23/17949	0.0105466	0.236195	0.223413	MAF1/BRF1/ZNF76/RPTOR	4
REGULATION_OF_BINDING	23/687	357/17949	0.010708	0.237817	0.224947	HSF1/MED25/DVL1/RUVBL2/E2F1/RFNG/DOT1L/TRIM28/HDAC5/PIN1/STUB1/TFAP4/RAMP1/CDT1/MARK2/ENHO/GAS8/BAX/ZFPM1/DERL1/ZNF593/SRC/SYMPK	23
CHROMOSOME_SEGREGATION	22/687	337/17949	0.010739	0.237817	0.224947	MAPK15/RRS1/NSMCE2/EME2/AKAP8L/KIF22/SIRT7/CHMP6/RECQL5/XRCC3/ANAPC11/KLHDC8B/CDT1/MUS81/MAD1L1/PSRC1/CHMP1A/TUBG1/CENPT/ARL8A/CHMP4C/NUDC	22
RIBOSOME_ASSEMBLY	7/687	64/17949	0.0109482	0.239773	0.226796	BOP1/RRS1/DHX30/PPAN/TRAF7/DHX37/EIF6	7
NEGATIVE_REGULATION_OF_CHROMATIN_ORGANIZATION	7/687	64/17949	0.0109482	0.239773	0.226796	SPHK2/NOC2L/CTBP1/THAP7/WDR5/UCN/OTUB1	7
CELLULAR_PROTEIN_COMPLEX_DISASSEMBLY	16/687	221/17949	0.0111802	0.243506	0.230328	MRPS26/GAK/MRPS28/MRPS34/MRPL12/MRPL28/MRPL13/MRPL38/MRPL15/JMJD4/MRPS12/MAP1S/MRPL55/AURKAIP1/MRPL14/MRPL53	16
ENDOSOME_ORGANIZATION	8/687	80/17949	0.0113719	0.244763	0.231517	VPS28/HGS/WASH3P/CHMP6/PLEKHJ1/VPS37D/CHMP1A/CHMP4C	8
TRANSFERRIN_TRANSPORT	5/687	36/17949	0.0114231	0.244763	0.231517	ATP6V1H/ATP6V0C/ATP6V0B/ATP6V0E2/ATP6V1C1	5
PROTEIN_TRANSMEMBRANE_IMPORT_INTO_INTRACELLULAR_ORGANELLE	5/687	36/17949	0.0114231	0.244763	0.231517	TOMM40/TIMM17B/PEX10/PEX2/TIMM44	5
PYRIMIDINE_NUCLEOTIDE_METABOLIC_PROCESS	6/687	50/17949	0.0116801	0.248925	0.235454	UCKL1/NTHL1/NT5C/NME3/NT5M/DTYMK	6

## Sheet: Supplementary Table S3
Supplementary Table S3: Cellular Components
Description	GeneRatio	BgRatio	pvalue	p.adjust	qvalue	geneID	Count
MITOCHONDRION	119/582	1627/14140	1.5253e-10	8.64845e-08	7.43383e-08	GPAA1/CYC1/TOP1MT/ZNF205/RHOT2/SPNS1/MRPS26/NDUFB9/NTHL1/RAB11FIP3/GTPBP3/THOP1/PTCD1/POLRMT/HAGH/ENY2/SPHK2/CAPN10/MRPS28/TIMM13/LIG1/HSPA1A/SLC25A10/DHX30/ABHD11/PTGES2/MRM1/MRPS34/KLC2/SLC25A39/MRPL12/RDH13/LONP1/MRPL28/PGS1/E2F1/MRPL13/MRPL38/XRCC3/STK11/TRAP1/TOMM40/TNRC18/CCDC51/TMEM70/BBC3/MRPL15/GIT1/TRUB2/ABCB8/PMPCA/ATAD3A/TIMM17B/TUFM/ATAD3B/PNKP/PIN1/MRPS12/CHCHD6/CLPP/D2HGDH/TBRG4/TF…	119
NUCLEAR_PROTEIN_CONTAINING_COMPLEX	96/582	1234/14140	5.54422e-10	1.57179e-07	1.35104e-07	ZC3H3/CPSF1/EXOSC4/FOXH1/BOP1/TELO2/MED25/LRWD1/CHRAC1/KAT2A/U2AF2/HDAC11/TSEN54/REPIN1/INO80B/TAF6L/SNRPB/RNPS1/ENY2/SNRNP70/NOC4L/COPS5/PRPF40B/HSPA1A/INO80E/RUVBL2/POLD1/SETD1A/TSEN34/MED30/WDR18/RECQL5/CBX8/E2F1/GPS1/PRPF6/MBD3/PELP1/TRIM28/PRPF31/XRCC3/RAD9A/MCRS1/EXOSC5/UBE2S/ANAPC11/NOC2L/NHP2/HDAC5/POLR2K/LSM4/POLR3E/INTS1/POLR2I/ATXN7L3/LUC7L/LIN37/CBX4/E2F5/CXXC1/LSM7/PRKRIP1/TAF6/MAD1L…	96
RIBONUCLEOPROTEIN_COMPLEX	64/582	724/14140	5.14632e-09	9.72655e-07	8.36052e-07	HSF1/RPL8/BOP1/RRS1/TBL3/JRK/MRPS26/U2AF2/SNRPB/SNRNP70/AKAP8L/MRPS28/NOC4L/PRPF40B/HSPA1A/RRP9/RUVBL2/RBM14/MRPS34/FBXW9/DAZAP1/PPAN/MRPL12/MRPL28/MRPL13/RBM42/PRPF6/PKP3/PRPF31/RRP1/MRPL38/RPL30/MCRS1/MRPL15/NOC2L/NHP2/POP7/LSM4/MRPS12/LUC7L/PABPC1L/LSM7/PRKRIP1/DCAF13/MRPL55/IGHMBP2/CD2BP2/MSI1/XAB2/CCDC12/SMG5/SF3A2/RALY/NOP56/WDR74/RUVBL1/EIF6/UNK/SART1/HSPA1B/HNRNPM/MRPL14/SNRNP25/MRPL53	64
MITOCHONDRIAL_MATRIX	48/582	476/14140	8.38653e-09	1.18879e-06	1.02183e-06	TOP1MT/MRPS26/PTCD1/POLRMT/HAGH/MRPS28/DHX30/MRM1/MRPS34/MRPL12/LONP1/MRPL28/MRPL13/MRPL38/TRAP1/MRPL15/TRUB2/PMPCA/ATAD3A/TUFM/MRPS12/CLPP/D2HGDH/TBRG4/PUS1/COASY/MRPL55/DNAJA3/NT5M/NDUFS7/IDH3B/MECR/NDUFS8/ATG4D/FASTK/FDXR/SDHAF1/BCKDK/BCKDHA/TIMM44/SARS2/NAT8L/DTYMK/MRPL14/NDUFA7/MRPL53/GCDH/TXNRD2	48
ORGANELLE_INNER_MEMBRANE	52/582	552/14140	1.97456e-08	2.23915e-06	1.92467e-06	CYC1/LEMD2/SPNS1/MRPS26/NDUFB9/MFSD10/SPHK2/MRPS28/TIMM13/SLC25A10/MRPS34/SLC25A39/MRPL12/RDH13/MRPL28/PGS1/MRPL13/MRPL38/TRAP1/TOMM40/CCDC51/TMEM70/MRPL15/ABCB8/PMPCA/ATAD3A/TIMM17B/ATAD3B/MRPS12/CHCHD6/SLC25A22/MRPL55/NDUFS7/PPOX/SLC25A11/DHRS13/TMEM120B/NDUFS8/FDXR/NDUFAF3/NDUFV1/AURKAIP1/TAZ/TIMM44/SRC/LETM1/MRPL14/NDUFA7/MRPL53/SLC25A1/COX8A/SPG7	52
CATALYTIC_COMPLEX	98/582	1394/14140	6.7111e-08	6.34199e-06	5.45129e-06	SHARPIN/FBXL6/EXOSC4/GPAA1/CYC1/PPP2R3B/CHRAC1/KAT2A/SPSB3/HDAC11/TSEN54/FBXL19/TRMT61A/NSMCE2/NDUFB9/INO80B/TAF6L/SNRPB/POLRMT/ENY2/EME2/ADRM1/INO80E/RUVBL2/POLD1/MIB2/SPSB2/SETD1A/TSEN34/MED30/RECQL5/CBX8/TRAF2/FBXL15/PRPF6/MBD3/PELP1/PRPF31/PIGQ/MCRS1/EXOSC5/TRAF7/UBE2S/ANAPC11/NHP2/PAFAH1B3/HDAC5/ABCB8/POLR2K/POP7/STUB1/POLR3E/POLR2I/ATXN7L3/CBX4/NOXA1/CXXC1/DNAL4/LSM7/MUS81/DCAF13/MAEA/CDKN2…	98
MITOCHONDRIAL_ENVELOPE	61/582	778/14140	8.53022e-07	6.90948e-05	5.93909e-05	CYC1/RHOT2/SPNS1/MRPS26/NDUFB9/THOP1/SPHK2/MRPS28/TIMM13/SLC25A10/MRPS34/SLC25A39/MRPL12/RDH13/MRPL28/PGS1/MRPL13/MRPL38/TRAP1/TOMM40/CCDC51/TMEM70/MRPL15/ABCB8/PMPCA/ATAD3A/TIMM17B/ATAD3B/MRPS12/CHCHD6/GFER/SLC25A22/COASY/PLD6/MRPL55/BAX/NDUFS7/PPOX/SLC25A11/DHRS13/QTRT1/NDUFS8/FDXR/NDUFAF3/ULK1/NDUFV1/BAD/AURKAIP1/TAZ/TIMM44/NAT8L/SRC/LETM1/DTYMK/MRPL14/NDUFA7/MRPL53/SLC25A1/COX8A/TSPO/SPG7	61
PRERIBOSOME_LARGE_SUBUNIT_PRECURSOR	8/582	23/14140	2.22487e-06	0.000148474	0.000127621	BOP1/RRS1/FBXW9/PPAN/RRP1/NOC2L/WDR74/EIF6	8
INTRACELLULAR_PROTEIN_CONTAINING_COMPLEX	57/582	733/14140	2.58688e-06	0.000148474	0.000127621	SHARPIN/FBXL6/TRAPPC9/TELO2/PPP2R3B/CHRAC1/KAT2A/SPSB3/FBXL19/MLST8/FAM98C/TAF6L/POLRMT/ENY2/TRAPPC6A/ADRM1/RUVBL2/POLD1/MIB2/SPSB2/DBF4B/MED30/RECQL5/CBX8/TRAF2/FBXL15/MCRS1/TRAF7/UBE2S/ANAPC11/POLR2K/STUB1/POLR3E/RPTOR/POLR2I/ATXN7L3/CBX4/CNOT3/DCAF13/MAEA/TAF6/RNASEH2C/POLE/KCTD13/ANAPC2/WDR5/HSPB1/ULK1/CCNF/DMAP1/FBXO44/FZR1/PEX2/DERL1/RUVBL1/TRAPPC5/ANKRD39	57
PRESPLICEOSOME	7/582	17/14140	2.61858e-06	0.000148474	0.000127621	U2AF2/SNRPB/SNRNP70/PRPF40B/LUC7L/LSM7/SF3A2	7
MICROTUBULE_ORGANIZING_CENTER	59/582	804/14140	1.0373e-05	0.000534683	0.00045959	HSF1/KIFC2/GPAA1/MAPK15/PTK2/NUBP2/LRWD1/LRRC45/KAT2A/SPPL2B/WDR90/RAB11FIP3/FAM110A/CSPP1/WASH3P/HSPA1A/RASSF7/TMUB1/RUVBL2/MARK4/CCDC85B/CCDC78/HAUS5/NEURL4/CTDP1/E2F1/RABEP2/IFT140/SAC3D1/CCDC124/FBF1/CCDC61/CROCC/CDK5RAP3/LZTS2/PIN1/CCHCR1/TBCD/SSNA1/POC1A/DCAF13/CNTROB/MAD1L1/GAS8/UNC119/CSNK1D/OBSL1/CEP250/CDK10/TESK1/CC2D1A/WDR62/CHMP1A/CCNF/TUBG1/NINL/RUVBL1/FRMD8/HSPA1B	59
MITOCHONDRIAL_PROTEIN_CONTAINING_COMPLEX	27/582	265/14140	1.35866e-05	0.000641966	0.000551806	CYC1/MRPS26/NDUFB9/POLRMT/MRPS28/TIMM13/MRPS34/MRPL12/MRPL28/MRPL13/MRPL38/TOMM40/MRPL15/TIMM17B/MRPS12/CHCHD6/MRPL55/BAX/NDUFS7/NDUFS8/NDUFV1/BCKDK/BCKDHA/MRPL14/NDUFA7/MRPL53/SPG7	27
PRERIBOSOME	13/582	78/14140	1.60232e-05	0.000698807	0.000600664	BOP1/RRS1/TBL3/NOC4L/RRP9/FBXW9/PPAN/RRP1/NOC2L/DCAF13/NOP56/WDR74/EIF6	13
DNA_HELICASE_COMPLEX	6/582	15/14140	1.72545e-05	0.000698807	0.000600664	INO80B/INO80E/RUVBL2/MCRS1/RUVBL1/ACTR5	6
TRANSFERASE_COMPLEX	56/582	767/14140	2.03752e-05	0.000770184	0.000662016	SHARPIN/FBXL6/CHRAC1/KAT2A/SPSB3/FBXL19/TRMT61A/NSMCE2/TAF6L/SNRPB/POLRMT/ENY2/RUVBL2/POLD1/MIB2/SPSB2/SETD1A/MED30/RECQL5/CBX8/TRAF2/FBXL15/PELP1/PRPF31/PIGQ/MCRS1/TRAF7/UBE2S/ANAPC11/POLR2K/STUB1/POLR3E/POLR2I/ATXN7L3/CBX4/CXXC1/DCAF13/MAEA/CDKN2D/TAF6/PFKL/POLE/KCTD13/ANAPC2/ZNF335/WDR5/ULK1/CCNF/DMAP1/FBXO44/FZR1/PEX2/DERL1/RUVBL1/PRMT1/ANKRD39	56
NUCLEAR_SPECK	35/582	411/14140	3.8603e-05	0.00136799	0.00117587	U2AF2/RNPS1/SNRNP70/AKAP8L/SLC2A4RG/KIF22/PRPF40B/HSPA1A/RBM14/SIRT7/SETD1A/EHMT2/PRPF6/PRPF31/TAB1/HDAC5/CDC34/REXO4/PIN1/SURF2/ATXN2L/CBX4/CXXC1/RBM10/CD2BP2/THAP7/DGKZ/TUT1/SF3A2/THOC6/ARL6IP4/SART1/HSF4/HSPA1B/FAM193B	35
INO80_TYPE_COMPLEX	7/582	25/14140	4.85373e-05	0.00161886	0.0013915	INO80B/INO80E/RUVBL2/MCRS1/DMAP1/RUVBL1/ACTR5	7
ORGANELLAR_RIBOSOME	13/582	87/14140	5.29833e-05	0.00166898	0.00143458	MRPS26/MRPS28/MRPS34/MRPL12/MRPL28/MRPL13/MRPL38/MRPL15/MRPS12/MRPL55/MRPL14/NDUFA7/MRPL53	13
CENTRIOLE	17/582	141/14140	6.81028e-05	0.00203233	0.0017469	MAPK15/NUBP2/WDR90/WASH3P/HSPA1A/CCDC78/NEURL4/IFT140/FBF1/CROCC/CCHCR1/POC1A/CNTROB/CEP250/WDR62/CCNF/HSPA1B	17
ENVELOPE	77/582	1214/14140	8.0357e-05	0.00227812	0.00195817	CYC1/LEMD2/RHOT2/SPNS1/MRPS26/NDUFB9/MFSD10/THOP1/ENY2/SPHK2/MRPS28/TIMM13/NOC4L/SLC25A10/MRPS34/SLC25A39/MRPL12/RDH13/MRPL28/PGS1/MRPL13/MRPL38/TRAP1/TOMM40/TNRC18/CCDC51/TMEM70/MRPL15/RRP12/ABCB8/PMPCA/ATAD3A/TIMM17B/ATAD3B/MRPS12/CHCHD6/INTS1/GFER/SLC25A22/COASY/PLD6/DNASE1/MRPL55/MAD1L1/BAX/ROGDI/RANGAP1/THAP7/NDUFS7/PPOX/SLC25A11/DHX37/DHRS13/TMEM120B/QTRT1/NDUFS8/FDXR/NDUFAF3/ULK1/NDUFV1/FZ…	77
U2_TYPE_SPLICEOSOMAL_COMPLEX	13/582	93/14140	0.000107256	0.00276702	0.00237841	U2AF2/SNRPB/SNRNP70/PRPF40B/PRPF6/PRPF31/LSM4/LUC7L/LSM7/XAB2/CCDC12/SF3A2/SART1	13
MLL1_2_COMPLEX	7/582	28/14140	0.000107362	0.00276702	0.00237841	RUVBL2/PELP1/PRPF31/MCRS1/TAF6/WDR5/RUVBL1	7
METHYLTRANSFERASE_COMPLEX	13/582	96/14140	0.000149017	0.0036736	0.00315767	TRMT61A/SNRPB/RUVBL2/SETD1A/PELP1/PRPF31/MCRS1/CXXC1/TAF6/ZNF335/WDR5/RUVBL1/PRMT1	13
MICROTUBULE_CYTOSKELETON	78/582	1288/14140	0.000314414	0.00742802	0.0063848	HSF1/KIFC2/GPAA1/MAPK15/PTK2/E4F1/NUBP2/LRWD1/LRRC45/KAT2A/SPPL2B/WDR90/RAB11FIP3/FAM110A/CSPP1/WASH3P/TBCB/DVL1/KLC3/KIF22/HSPA1A/RASSF7/TMUB1/RUVBL2/MARK4/CCDC85B/KLC2/CCDC78/HAUS5/NEURL4/CTDP1/E2F1/RABEP2/IFT140/SAC3D1/CCDC124/FBF1/CCDC61/CROCC/CDK5RAP3/LZTS2/PIN1/CCHCR1/TBCD/MAP1S/SSNA1/POC1A/FKBP4/DNAL4/DCAF13/MAEA/CNTROB/MAD1L1/GAS8/UNC119/AAMP/PSRC1/CSNK1D/OBSL1/RANGAP1/CEP250/CDK10/PCIF1/…	78
HISTONE_METHYLTRANSFERASE_COMPLEX	10/582	68/14140	0.000435878	0.00988571	0.00849732	RUVBL2/SETD1A/PELP1/PRPF31/MCRS1/CXXC1/TAF6/ZNF335/WDR5/RUVBL1	10
ESCRT_COMPLEX	6/582	27/14140	0.000669121	0.014592	0.0125426	VPS28/HGS/CHMP6/VPS37D/CHMP1A/CHMP4C	6
NUCLEOLUS	81/582	1386/14140	0.00071499	0.0150148	0.0129061	MAF1/EXOSC4/ZNF16/BOP1/EEF1D/RRS1/PARP10/LRWD1/DDX51/TBL3/TSEN54/PTBP1/INO80B/NSUN5/DEDD2/GET4/PKMYT1/TIMM13/DDX54/NOC4L/TMUB1/INO80E/RRP9/RBM14/SIRT7/TSEN34/PPAN/WDR18/NSUN5P2/NSUN5P1/YPEL3/PELP1/RRP1/MYBBP1A/MCRS1/EXOSC5/CDK5RAP3/TRAF7/RRP12/ANAPC11/NOC2L/NHP2/CCDC137/ABCB8/TAF1C/POLR2K/POP7/REXO4/PNKP/SURF6/ZNF692/SURF2/ALKBH4/POLR2I/MAP1S/E2F5/CCDC86/MUS81/PRKRIP1/DCAF13/SPRN/TRAF4/CD2BP2/HIR…	81
SWI_SNF_SUPERFAMILY_TYPE_COMPLEX	10/582	74/14140	0.000863775	0.016769	0.0144139	CHRAC1/INO80B/INO80E/RUVBL2/MBD3/MCRS1/DMAP1/SS18L1/RUVBL1/ACTR5	10
NUCLEAR_BODY	53/582	827/14140	0.000871442	0.016769	0.0144139	HSF1/TELO2/U2AF2/NSMCE2/RNPS1/SNRNP70/AKAP8L/SLC2A4RG/KIF22/SRRT/PRPF40B/HSPA1A/RBM14/SIRT7/SETD1A/EHMT2/REXO1/PRPF6/PRPF31/LRCH4/TAB1/HMG20B/FLYWCH1/NHP2/HDAC5/CDC34/REXO4/PIN1/SURF2/ATXN2L/CBX4/CXXC1/RBM10/CDT1/BANP/IGHMBP2/KCTD13/CD2BP2/THAP7/DGKZ/TUT1/SF3A2/THOC6/ARL6IP4/SS18L1/CENPT/SART1/HSF4/SYMPK/HSPA1B/HNRNPM/CENPB/FAM193B	53
UBIQUITIN_LIGASE_COMPLEX	24/582	289/14140	0.000887248	0.016769	0.0144139	SHARPIN/FBXL6/SPSB3/FBXL19/MIB2/SPSB2/MED30/CBX8/TRAF2/FBXL15/TRAF7/UBE2S/ANAPC11/STUB1/CBX4/DCAF13/MAEA/KCTD13/ANAPC2/CCNF/FBXO44/FZR1/DERL1/ANKRD39	24
CENTROSOME	41/582	608/14140	0.00129884	0.0237562	0.0204198	HSF1/GPAA1/NUBP2/LRRC45/KAT2A/SPPL2B/RAB11FIP3/CSPP1/HSPA1A/RASSF7/RUVBL2/MARK4/CCDC85B/HAUS5/CTDP1/E2F1/RABEP2/IFT140/SAC3D1/FBF1/CCDC61/CROCC/CDK5RAP3/LZTS2/TBCD/SSNA1/POC1A/DCAF13/CNTROB/MAD1L1/UNC119/CSNK1D/OBSL1/CEP250/TESK1/WDR62/CCNF/TUBG1/NINL/FRMD8/HSPA1B	41
APICOLATERAL_PLASMA_MEMBRANE	5/582	21/14140	0.00136473	0.0241813	0.0207852	CLDN3/CLDN4/EPPK1/JUP/KRT8	5
NUCLEAR_UBIQUITIN_LIGASE_COMPLEX	7/582	43/14140	0.00171174	0.0294107	0.0252802	CBX8/UBE2S/ANAPC11/CBX4/ANAPC2/FZR1/ANKRD39	7
SAGA_COMPLEX	4/582	14/14140	0.00204409	0.0340883	0.0293008	TAF6L/ENY2/ATXN7L3/TAF6	4
MITOCHONDRIAL_LARGE_RIBOSOMAL_SUBUNIT	8/582	57/14140	0.00218753	0.035438	0.0304609	MRPL12/MRPL28/MRPL13/MRPL38/MRPL15/MRPL55/MRPL14/MRPL53	8
SPLICEOSOMAL_COMPLEX	17/582	191/14140	0.00233551	0.0367842	0.0316181	U2AF2/SNRPB/SNRNP70/PRPF40B/PRPF6/PRPF31/LSM4/LUC7L/LSM7/PRKRIP1/XAB2/CCDC12/SF3A2/RALY/SART1/HNRNPM/SNRNP25	17
SMALL_NUCLEAR_RIBONUCLEOPROTEIN_COMPLEX	11/582	99/14140	0.00247465	0.0379223	0.0325963	SNRPB/SNRNP70/PRPF40B/PRPF6/PRPF31/LSM4/LUC7L/LSM7/CD2BP2/SF3A2/SART1	11
COP9_SIGNALOSOME	6/582	36/14140	0.00321701	0.0479109	0.0411821	COPS5/HSPA1A/GPS1/WDR6/HSPA1B/NCKIPSD	6
TORC1_COMPLEX	3/582	8/14140	0.00332657	0.0479109	0.0411821	TELO2/MLST8/RPTOR	3
ATPASE_COMPLEX	11/582	103/14140	0.00337996	0.0479109	0.0411821	CHRAC1/INO80B/INO80E/RUVBL2/MBD3/MCRS1/ABCB8/DMAP1/SS18L1/RUVBL1/ACTR5	11
PROTON_TRANSPORTING_V_TYPE_ATPASE_COMPLEX	5/582	27/14140	0.00441645	0.0610763	0.0524985	ATP6V1H/ATP6V0C/ATP6V0B/ATP6V0E2/ATP6V1C1	5
CILIARY_BASAL_BODY	14/582	155/14140	0.00480661	0.0648893	0.055776	MAPK15/PTK2/MARK4/RABEP2/IFT140/FBF1/CCDC61/PIN1/SSNA1/POC1A/GAS8/CSNK1D/CEP250/CDK10	14
SAGA_TYPE_COMPLEX	5/582	28/14140	0.00519779	0.0674162	0.057948	KAT2A/TAF6L/ENY2/ATXN7L3/TAF6	5
PROTEIN_ACETYLTRANSFERASE_COMPLEX	10/582	94/14140	0.00523159	0.0674162	0.057948	KAT2A/TAF6L/ENY2/RUVBL2/MCRS1/ATXN7L3/TAF6/WDR5/DMAP1/RUVBL1	10
MRNA_CLEAVAGE_AND_POLYADENYLATION_SPECIFICITY_FACTOR_COMPLEX	4/582	18/14140	0.00548231	0.0690772	0.0593757	ZC3H3/CPSF1/TUT1/SYMPK	4
PRECATALYTIC_SPLICEOSOME	7/582	53/14140	0.00575038	0.0708797	0.0609251	SNRPB/PRPF6/PRPF31/LSM4/LSM7/SF3A2/SART1	7
SM_LIKE_PROTEIN_FAMILY_COMPLEX	11/582	111/14140	0.00597943	0.0721349	0.062004	SNRPB/SNRNP70/PRPF40B/PRPF6/PRPF31/LSM4/LUC7L/LSM7/CD2BP2/SF3A2/SART1	11
PROTON_TRANSPORTING_V_TYPE_ATPASE_V0_DOMAIN	3/582	10/14140	0.00670204	0.0760012	0.0653273	ATP6V0C/ATP6V0B/ATP6V0E2	3
DIHYDROLIPOYL_DEHYDROGENASE_COMPLEX	3/582	10/14140	0.00670204	0.0760012	0.0653273	KAT2A/BCKDK/BCKDHA	3
CONTRACTILE_RING	3/582	10/14140	0.00670204	0.0760012	0.0653273	ALKBH4/MAEA/RTKN	3
NUCLEAR_CHROMOSOME	19/582	250/14140	0.00758972	0.0843798	0.0725292	RRS1/LRWD1/CHRAC1/REPIN1/INO80B/INO80E/RUVBL2/POLD1/SIRT7/RAD9A/MCRS1/MSH5/POLE/CHMP1A/DMAP1/TUBG1/RUVBL1/CENPT/ACTR5	19
SPLICEOSOMAL_TRI_SNRNP_COMPLEX	6/582	43/14140	0.00790201	0.0861623	0.0740614	SNRPB/PRPF6/PRPF31/LSM4/LSM7/SART1	6
SPINDLE	26/582	381/14140	0.00816416	0.0873411	0.0750746	HSF1/KIFC2/MAPK15/E4F1/NUBP2/KAT2A/FAM110A/CSPP1/KIF22/HAUS5/CTDP1/SAC3D1/FBF1/MAP1S/POC1A/MAEA/MAD1L1/UNC119/PSRC1/CSNK1D/RANGAP1/HSPB1/WDR62/TUBG1/ARL8A/NUDC	26
NUCLEOID	6/582	44/14140	0.00883949	0.0921262	0.0791877	TOP1MT/POLRMT/DHX30/LONP1/ATAD3A/TUFM	6
ESCRT_III_COMPLEX	3/582	11/14140	0.00893641	0.0921262	0.0791877	CHMP6/CHMP1A/CHMP4C	3
APICAL_JUNCTION_COMPLEX	12/582	137/14140	0.0109588	0.109198	0.0938622	MAPK15/CLDN3/CLDN4/LIN7B/EPPK1/FBF1/CYTH2/TBCD/TRAF4/JUP/CRB3/SYMPK	12
ANAPHASE_PROMOTING_COMPLEX	4/582	22/14140	0.0115075	0.109198	0.0938622	UBE2S/ANAPC11/ANAPC2/FZR1	4
MRNA_CLEAVAGE_FACTOR_COMPLEX	4/582	22/14140	0.0115075	0.109198	0.0938622	ZC3H3/CPSF1/TUT1/SYMPK	4
SWR1_COMPLEX	3/582	12/14140	0.0115554	0.109198	0.0938622	RUVBL2/DMAP1/RUVBL1	3
SET1C_COMPASS_COMPLEX	3/582	12/14140	0.0115554	0.109198	0.0938622	SETD1A/CXXC1/WDR5	3
H4_HISTONE_ACETYLTRANSFERASE_COMPLEX	6/582	47/14140	0.0121265	0.112716	0.0968861	KAT2A/RUVBL2/MCRS1/WDR5/DMAP1/RUVBL1	6
LATERAL_PLASMA_MEMBRANE	7/582	62/14140	0.0133787	0.120915	0.103933	CLDN3/AXIN1/CLDN4/DVL1/TBCD/MARK2/JUP	7
AGGRESOME	5/582	35/14140	0.0135653	0.120915	0.103933	HSPA1A/POLD1/CARD14/RANGAP1/HSPA1B	5
HISTONE_DEACETYLASE_COMPLEX	8/582	77/14140	0.0136482	0.120915	0.103933	HDAC11/TAF6L/RUVBL2/MBD3/HDAC5/DMAP1/RUVBL1/HDAC10	8
SCF_UBIQUITIN_LIGASE_COMPLEX	7/582	63/14140	0.0145342	0.124324	0.106863	FBXL6/SPSB3/FBXL19/SPSB2/FBXL15/CCNF/FBXO44	7
POST_MRNA_RELEASE_SPLICEOSOMAL_COMPLEX	3/582	13/14140	0.0145694	0.124324	0.106863	XAB2/CCDC12/HNRNPM	3
MITOCHONDRIAL_ALPHA_KETOGLUTARATE_DEHYDROGENASE_COMPLEX	2/582	5/14140	0.0155678	0.124324	0.106863	BCKDK/BCKDHA	2
EPSILON_DNA_POLYMERASE_COMPLEX	2/582	5/14140	0.0155678	0.124324	0.106863	CHRAC1/POLE	2
HOLLIDAY_JUNCTION_RESOLVASE_COMPLEX	2/582	5/14140	0.0155678	0.124324	0.106863	EME2/MUS81	2
ER_MEMBRANE_INSERTION_COMPLEX	2/582	5/14140	0.0155678	0.124324	0.106863	GET4/SGTA	2
R2TP_COMPLEX	2/582	5/14140	0.0155678	0.124324	0.106863	RUVBL2/RUVBL1	2
OXIDOREDUCTASE_COMPLEX	10/582	111/14140	0.0161028	0.12681	0.109	CYC1/KAT2A/NDUFB9/NOXA1/NDUFS7/NDUFS8/NDUFV1/BCKDK/BCKDHA/NDUFA7	10
NUCLEAR_PERIPHERY	11/582	128/14140	0.016532	0.128406	0.110372	TELO2/AKAP8L/RUVBL2/PRR14/CXXC1/MAEA/CHMP1A/RUVBL1/EIF6/HNRNPM/KRT8	11
CULLIN_RING_UBIQUITIN_LIGASE_COMPLEX	13/582	163/14140	0.017218	0.131927	0.113399	FBXL6/SPSB3/FBXL19/SPSB2/FBXL15/UBE2S/ANAPC11/DCAF13/KCTD13/ANAPC2/CCNF/FBXO44/FZR1	13
TRICARBOXYLIC_ACID_CYCLE_ENZYME_COMPLEX	3/582	14/14140	0.0179853	0.135969	0.116873	KAT2A/BCKDK/BCKDHA	3
LARGE_RIBOSOMAL_SUBUNIT	10/582	115/14140	0.0201606	0.150409	0.129285	RPL8/MRPL12/MRPL28/MRPL13/MRPL38/RPL30/MRPL15/MRPL55/MRPL14/MRPL53	10
SMALL_SUBUNIT_PROCESSOME	5/582	39/14140	0.0210478	0.154988	0.133221	TBL3/NOC4L/RRP9/DCAF13/NOP56	5
TOR_COMPLEX	3/582	15/14140	0.0218073	0.155206	0.133409	TELO2/MLST8/RPTOR	3
RIBOSOMAL_SUBUNIT	14/582	187/14140	0.0225903	0.155206	0.133409	RPL8/MRPS26/MRPS28/MRPS34/MRPL12/MRPL28/MRPL13/MRPL38/RPL30/MRPL15/MRPS12/MRPL55/MRPL14/MRPL53	14
HEMIDESMOSOME	2/582	6/14140	0.0227198	0.155206	0.133409	PLEC/EPPK1	2
MITOCHONDRIAL_TRICARBOXYLIC_ACID_CYCLE_ENZYME_COMPLEX	2/582	6/14140	0.0227198	0.155206	0.133409	BCKDK/BCKDHA	2
NUCLEAR_STRESS_GRANULE	2/582	6/14140	0.0227198	0.155206	0.133409	HSF1/SYMPK	2
ENDODEOXYRIBONUCLEASE_COMPLEX	2/582	6/14140	0.0227198	0.155206	0.133409	EME2/MUS81	2
NUCLEAR_EXOSOME_RNASE_COMPLEX	3/582	16/14140	0.0260365	0.17352	0.14915	EXOSC4/EXOSC5/WDR74	3
MITOCHONDRIAL_SMALL_RIBOSOMAL_SUBUNIT	4/582	28/14140	0.0265436	0.17352	0.14915	MRPS26/MRPS28/MRPS34/MRPS12	4
CHAPERONE_COMPLEX	4/582	28/14140	0.0265436	0.17352	0.14915	HSF1/PPP5C/STUB1/STIP1	4
CATALYTIC_STEP_2_SPLICEOSOME	8/582	87/14140	0.0266248	0.17352	0.14915	SNRPB/PRPF6/LSM7/XAB2/SF3A2/RALY/SART1/HNRNPM	8
RIBOSOME	16/582	229/14140	0.0275456	0.177481	0.152555	RPL8/MRPS26/MRPS28/MRPS34/MRPL12/MRPL28/MRPL13/MRPL38/RPL30/MRPL15/MRPS12/MRPL55/AURKAIP1/MRPL14/NDUFA7/MRPL53	16
FIBRILLAR_CENTER	11/582	139/14140	0.02848	0.180392	0.155057	EEF1D/TIMM13/CCDC137/TAF1C/E2F5/TRAF4/CD2BP2/CC2D1A/UBTF/NOP56/TIMM44	11
MIDBODY	14/582	193/14140	0.0286336	0.180392	0.155057	RAB11FIP3/MARK4/CTDP1/SAFB/CCDC124/GDI1/LZTS2/PIN1/ALKBH4/KLHDC8B/PSRC1/ARL8A/CHMP4C/NUDC	14
90S_PRERIBOSOME	4/582	29/14140	0.029819	0.185796	0.159702	BOP1/TBL3/NOC4L/NOC2L	4
TRAPP_COMPLEX	3/582	17/14140	0.0306717	0.186687	0.160468	TRAPPC9/TRAPPC6A/TRAPPC5	3
BOX_C_D_RNP_COMPLEX	2/582	7/14140	0.0309499	0.186687	0.160468	RRP9/NOP56	2
LSM2_8_COMPLEX	2/582	7/14140	0.0309499	0.186687	0.160468	LSM4/LSM7	2
TIGHT_JUNCTION	10/582	124/14140	0.0319407	0.190635	0.163862	MAPK15/CLDN3/CLDN4/LIN7B/EPPK1/CYTH2/TBCD/TRAF4/CRB3/SYMPK	10
SNO_S_RNA_CONTAINING_RIBONUCLEOPROTEIN_COMPLEX	4/582	30/14140	0.0333228	0.196813	0.169172	RRP9/NHP2/POP7/NOP56	4
RNA_POLYMERASE_COMPLEX	9/582	108/14140	0.0339296	0.198331	0.170477	KAT2A/TAF6L/POLRMT/RECQL5/POLR2K/POLR3E/POLR2I/TAF6/PEX2	9
INTERCELLULAR_BRIDGE	7/582	75/14140	0.0343593	0.198793	0.170874	RAB11FIP3/KLHDC8B/UNC119/AAMP/PCIF1/NINL/SNRNP25	7
U1_SNRNP	4/582	32/14140	0.0410206	0.234936	0.201941	SNRPB/SNRNP70/PRPF40B/LUC7L	4
SPINDLE_POLE	12/582	166/14140	0.0416355	0.236073	0.202918	HSF1/NUBP2/FAM110A/CSPP1/CTDP1/FBF1/POC1A/MAD1L1/UNC119/PSRC1/WDR62/TUBG1	12
FICOLIN_1_RICH_GRANULE	13/582	185/14140	0.0423546	0.237773	0.204379	GSDMD/C1orf35/HSPA1A/MIF/NBEAL2/ATAD3B/ATP6V0C/PFKL/JUP/PDAP1/ARL8A/IMPDH1/HSPA1B	13
RNA_POLYMERASE_II_HOLOENZYME	7/582	79/14140	0.04371	0.242976	0.208852	KAT2A/TAF6L/RECQL5/POLR2K/POLR2I/TAF6/PEX2	7

## Sheet: Supplementary Table S4
Supplementary Table S4：Molecular Functions
Description	GeneRatio	BgRatio	pvalue	p.adjust	qvalue	geneID	Count
RNA_BINDING	138/642	1938/15762	1.56687e-11	1.2817e-08	1.15454e-08	CPSF1/PUF60/EXOSC4/RPL8/PLEC/BOP1/EEF1D/RRS1/DHX34/RPUSD1/FBRSL1/ZNF768/DDX51/TBL3/JRK/MRPS26/U2AF2/ZNF598/CTU1/REPIN1/MAZ/PTBP1/NSUN5/SCAF1/PTCD1/C1orf35/SNRPB/POLRMT/RNPS1/ZNF579/SNRNP70/AKAP8L/MRPS28/DDX54/NOC4L/COPS5/SRRT/PRPF40B/HSPA1A/PPP5C/DHX30/RRP9/RBM14/MRM1/DAZAP1/SETD1A/PPAN/MRPL12/LONP1/MRPL28/CBX8/EPPK1/NSUN5P2/C7orf50/LSM14B/SAFB/NSUN5P1/MRPL13/RBM42/PRPF6/CCDC124/PELP1/TRIM28/PRPF…	138
CATALYTIC_ACTIVITY_ACTING_ON_DNA	22/642	199/15762	2.10471e-05	0.00860828	0.00775421	RECQL4/TOP1MT/CHTF18/CHRAC1/DNASE1L2/NTHL1/LIG1/RUVBL2/POLD1/RTEL1/RECQL5/XRCC3/RAD9A/ALKBH4/RAD54B/MUS81/DNASE1/IGHMBP2/POLE/MUTYH/TATDN1/RUVBL1	22
4_IRON_4_SULFUR_CLUSTER_BINDING	9/642	42/15762	3.89173e-05	0.0106114	0.00955863	NUBP2/NTHL1/POLD1/RTEL1/POLE/NDUFS7/MUTYH/NDUFS8/NDUFV1	9
CATALYTIC_ACTIVITY_ACTING_ON_RNA	32/642	381/15762	9.03475e-05	0.0160566	0.0144635	EXOSC4/DHX34/DDX51/TRMT12/TRMT61A/NSUN5/POLRMT/DDX54/DHX30/MRM1/TSEN34/EXOSC5/TRMT1/DUS3L/TRMT2A/POLR2K/POP7/PUS1/POLR3E/POLR2I/RAD54B/PTRH1/IGHMBP2/FARSA/VARS2/PCIF1/DHX37/QTRT1/TUT1/DDX27/DUS1L/SARS2	32
DEACETYLASE_ACTIVITY	8/642	37/15762	9.81455e-05	0.0160566	0.0144635	MACROD1/HDAC11/YDJC/SIRT7/AMDHD2/HDAC5/MIER2/HDAC10	8
SEQUENCE_SPECIFIC_DNA_BINDING	97/642	1672/15762	0.00019614	0.0251412	0.0226469	ZNF707/ZNF696/ZNF517/HSF1/ZFP41/MAF1/ZNF7/GLI4/ZNF16/ZNF250/ZNF251/ZNF34/FOXH1/TELO2/E4F1/ZNF205/ZNF768/LRWD1/HES6/ZNF775/BRF1/ZNF837/FBXL19/ZNF628/ZNF282/ZGPAT/MAZ/ZNF48/GMEB2/POLRMT/ZNF623/NR2F6/ZNF777/GTF2IRD1/SLC2A4RG/RUVBL2/ZBTB12/ZNF76/KLF16/LONP1/ZNF787/E2F1/MXD3/SAFB/ZNF444/MBD3/ZBTB45/ZNF341/MYBBP1A/ZNF574/ZNF212/HDAC5/MZF1/TAF1C/ZNF497/TFAP4/ZNF692/RPTOR/MYBL1/ZNF688/POU5F1B/FOXK2/ERF/C…	97
TRANSCRIPTION_REGULATOR_ACTIVITY	108/642	1909/15762	0.000215145	0.0251412	0.0226469	ZNF707/ZNF696/ZNF517/HSF1/ZFP41/ZNF7/GLI4/ZNF16/ZNF250/ZNF251/ZNF34/FOXH1/PARP10/E4F1/ZNF205/ZNF768/HES6/KAT2A/ZNF775/MAP3K10/ZNF837/FBXL19/ZNF628/ZNF282/ZGPAT/MAZ/ZNF48/GMEB2/TAF6L/ZNF623/ENY2/NR2F6/ZNF777/GTF2IRD1/SLC2A4RG/DDX54/COPS5/HSPA1A/IRF2BP1/RUVBL2/ZBTB12/RBM14/SIRT7/PSMC3IP/MED30/ZNF76/KLF16/ZNF787/E2F1/MXD3/ZNF444/PRPF6/TRIM28/ZBTB45/ZNF341/MYBBP1A/ZNF574/ZNF212/NOC2L/ZNF653/MZF1/ZNF4…	108
METAL_CLUSTER_BINDING	10/642	67/15762	0.000356618	0.0364642	0.0328464	NUBP2/NTHL1/POLD1/RTEL1/BOLA2/POLE/NDUFS7/MUTYH/NDUFS8/NDUFV1	10
CIS_REGULATORY_REGION_SEQUENCE_SPECIFIC_DNA_BINDING	73/642	1219/15762	0.000538247	0.0470653	0.0423957	ZNF707/HSF1/MAF1/ZNF7/GLI4/ZNF16/ZNF250/ZNF251/ZNF34/FOXH1/E4F1/ZNF205/HES6/ZNF775/BRF1/ZNF837/ZNF628/ZGPAT/MAZ/ZNF48/GMEB2/ZNF623/NR2F6/ZNF777/GTF2IRD1/SLC2A4RG/RUVBL2/ZBTB12/ZNF76/KLF16/E2F1/MXD3/SAFB/ZNF444/ZBTB45/ZNF341/MYBBP1A/ZNF574/ZNF212/HDAC5/MZF1/ZNF497/TFAP4/ZNF692/RPTOR/MYBL1/POU5F1B/FOXK2/ZNF74/E2F5/CXXC1/ZNF668/SOX12/ZFPM1/CC2D1A/ZNF335/TBX1/USF2/ZNF324B/ZBTB48/ZNF213/OVOL1/ZNF500/Z…	73
NUCLEASE_ACTIVITY	19/642	201/15762	0.000575371	0.0470653	0.0423957	EXOSC4/DNASE1L2/NTHL1/EME2/POLD1/EXD3/TSEN34/REXO1/XRCC3/RAD9A/EXOSC5/POP7/REXO4/PNKP/MUS81/PLD6/DNASE1/POLE/TATDN1	19
POLY_PYRIMIDINE_TRACT_BINDING	6/642	28/15762	0.000779836	0.0579915	0.0522378	U2AF2/PTBP1/DAZAP1/MCRS1/PABPC1L/MSI1	6
TRANSCRIPTION_COREPRESSOR_ACTIVITY	17/642	182/15762	0.00125356	0.0684424	0.0616519	PARP10/MAP3K10/DDX54/HSPA1A/IRF2BP1/RUVBL2/SIRT7/TRIM28/MYBBP1A/NOC2L/ZNF653/CTBP1/CBX4/DRAP1/MIER2/ZFPM1/DMAP1	17
TRANSCRIPTION_COREGULATOR_ACTIVITY	34/642	480/15762	0.00126434	0.0684424	0.0616519	PARP10/KAT2A/MAP3K10/FBXL19/TAF6L/ENY2/DDX54/COPS5/HSPA1A/IRF2BP1/RUVBL2/RBM14/SIRT7/PSMC3IP/MED30/PRPF6/TRIM28/MYBBP1A/NOC2L/ZNF653/CTBP1/ATXN7L3/CBX4/TAF6/DRAP1/MIER2/JUP/ZFPM1/LPIN3/RALY/DMAP1/SS18L1/RUVBL1/NFKBIB	34
PSEUDOURIDINE_SYNTHASE_ACTIVITY	4/642	13/15762	0.00145251	0.0684424	0.0616519	RPUSD1/TRUB2/PUS1/PUSL1	4
CATALYTIC_ACTIVITY_ACTING_ON_A_TRNA	13/642	123/15762	0.00151274	0.0684424	0.0616519	TRMT12/TRMT61A/TSEN34/TRMT1/DUS3L/POP7/PUS1/PTRH1/FARSA/VARS2/QTRT1/DUS1L/SARS2	13
3_5_EXONUCLEASE_ACTIVITY	8/642	55/15762	0.00162544	0.0684424	0.0616519	EXOSC4/POLD1/EXD3/RAD9A/EXOSC5/REXO4/POLE/TATDN1	8
PROTEIN_DEACETYLASE_ACTIVITY	5/642	22/15762	0.00163168	0.0684424	0.0616519	HDAC11/SIRT7/HDAC5/MIER2/HDAC10	5
ATPASE_ACTIVITY_COUPLED_TO_TRANSMEMBRANE_MOVEMENT_OF_IONS_ROTATIONAL_MECHANISM	5/642	22/15762	0.00163168	0.0684424	0.0616519	ATP6V1H/ATP6V0C/ATP6V0B/ATP6V0E2/ATP6V1C1	5
SNORNA_BINDING	6/642	32/15762	0.00163348	0.0684424	0.0616519	TBL3/RRP9/NHP2/NUDT16L1/DHX37/NOP56	6
UBIQUITIN_LIKE_PROTEIN_TRANSFERASE_ACTIVITY	32/642	452/15762	0.00175105	0.0684424	0.0616519	SHARPIN/FBXL6/ZNF598/NSMCE2/NEURL2/IRF2BP1/TRIM11/MIB2/MED30/NEURL4/TRAF2/TRIM28/RNF208/NOSIP/TRAF7/UBE2S/ANAPC11/RNF126/MGRN1/CDC34/STUB1/LRSAM1/CBX4/MAEA/KCTD13/UBE2M/TMEM129/PELI3/FBXO44/TRAIP/RNF123/ANKRD39	32
DNA_BINDING_TRANSCRIPTION_REPRESSOR_ACTIVITY	24/642	308/15762	0.00185608	0.0684424	0.0616519	HSF1/E4F1/ZNF205/HES6/ZNF282/ZGPAT/NR2F6/GTF2IRD1/ZBTB12/KLF16/ZBTB45/MZF1/ZNF692/ZNF688/FOXK2/ERF/ZNF668/CC2D1A/OVOL1/IRF3/ZNF133/NACC1/OVOL2/MYPOP	24
ATP_DEPENDENT_PEPTIDASE_ACTIVITY	3/642	7/15762	0.00208165	0.0684424	0.0616519	LONP1/CLPP/SPG7	3
RNA_POLYMERASE_III_TRANSCRIPTION_REGULATORY_REGION_SEQUENCE_SPECIFIC_DNA_BINDING	3/642	7/15762	0.00208165	0.0684424	0.0616519	MAF1/BRF1/RPTOR	3
GENERAL_TRANSCRIPTION_INITIATION_FACTOR_ACTIVITY	7/642	45/15762	0.00212088	0.0684424	0.0616519	SNAPC4/BRF1/TAF6L/TAF1C/TAF6/DRAP1/UBTF	7
GENERAL_TRANSCRIPTION_INITIATION_FACTOR_BINDING	7/642	45/15762	0.00212088	0.0684424	0.0616519	BRF1/RUVBL2/CTDP1/RPTOR/DRAP1/THAP7/RUVBL1	7
HISTONE_DEACETYLASE_BINDING	12/642	113/15762	0.00217543	0.0684424	0.0616519	KAT2A/AKAP8L/HSPA1A/RAD9A/HDAC5/TFAP4/MIER2/THAP7/SMG5/HDAC10/HSPA1B/NACC1	12
CADHERIN_BINDING	25/642	332/15762	0.0023979	0.07243	0.0652439	SCRIB/PUF60/PLEC/EEF1D/BAIAP2/PAK4/HSPA1A/EVPL/KLC2/ARVCF/SH3GLB2/EPS8L2/PKP3/ATXN2L/MARK2/CCS/CSNK1D/RANGAP1/JUP/CC2D1A/NOP56/RUVBL1/SRC/GIPC1/NUDC	25
ADENYL_NUCLEOTIDE_BINDING	85/642	1547/15762	0.00253375	0.07243	0.0652439	KIFC2/RECQL4/NRBP2/MAPK15/CHTF18/OPLAH/PTK2/DHX34/NUBP2/SLC19A1/UCKL1/DDX51/MAP3K10/HSPBP1/CLCN7/TNK2/GAK/SPHK2/PAK4/PKMYT1/DDX54/KIF22/LIG1/HSPA1A/PPP5C/DHX30/AKT2/RUVBL2/MARK4/RTEL1/TSSK6/RECQL5/LONP1/MAP2K7/PGS1/XRCC3/STK11/TRAP1/CSNK1G2/UBE2S/FN3K/ABCB8/ATAD3A/CDC34/ATAD3B/PNKP/NME3/RAD54B/COASY/HCN3/MSH5/MARK2/IGHMBP2/PFKL/FARSA/STK32C/DNAJA3/SLC27A5/VARS2/CSNK1D/UBE2M/CDK10/GALK1/TESK1/DHX3…	85
DEOXYRIBONUCLEASE_ACTIVITY	8/642	59/15762	0.00256781	0.07243	0.0652439	DNASE1L2/POLD1/XRCC3/RAD9A/MUS81/DNASE1/POLE/TATDN1	8
SINGLE_STRANDED_RNA_BINDING	10/642	88/15762	0.00302639	0.0825195	0.0743323	U2AF2/PTBP1/DAZAP1/LONP1/CBX8/MCRS1/PUS1/CBX4/PABPC1L/MSI1	10
5_3_DNA_HELICASE_ACTIVITY	3/642	8/15762	0.00323019	0.0825717	0.0743793	RUVBL2/IGHMBP2/RUVBL1	3
CDP_ALCOHOL_PHOSPHATIDYLTRANSFERASE_ACTIVITY	3/642	8/15762	0.00323019	0.0825717	0.0743793	PTDSS2/PGS1/CDIPT	3
ENDONUCLEASE_ACTIVITY	12/642	119/15762	0.00335224	0.0830949	0.0748506	DNASE1L2/NTHL1/EME2/TSEN34/XRCC3/POP7/REXO4/PNKP/MUS81/PLD6/DNASE1/TATDN1	12
TRANSCRIPTION_FACTOR_BINDING	40/642	634/15762	0.00409533	0.0985289	0.0887534	HSF1/FOXH1/MED25/HES6/KAT2A/MAP3K10/BRF1/HDAC11/DDX54/IRF2BP1/TRIM11/RUVBL2/SETD1A/MED30/EHMT2/CTDP1/E2F1/PRPF6/PELP1/MYBBP1A/CDK5RAP3/NOC2L/HDAC5/ZNF653/CTBP1/RPTOR/E2F5/DCAF13/IGHMBP2/TAF6/DRAP1/MIER2/THAP7/JUP/ZFPM1/HSPB1/USF2/DMAP1/RUVBL1/SRC	40
HELICASE_ACTIVITY	14/642	157/15762	0.00494056	0.115468	0.104012	RECQL4/CHTF18/DHX34/DDX51/DDX54/DHX30/RUVBL2/RTEL1/RECQL5/RAD54B/IGHMBP2/DHX37/DDX27/RUVBL1	14
FLAVIN_ADENINE_DINUCLEOTIDE_BINDING	9/642	81/15762	0.00557584	0.126695	0.114125	DUS3L/D2HGDH/NDOR1/GFER/PPOX/SQLE/DUS1L/GCDH/TXNRD2	9
HSP90_PROTEIN_BINDING	6/642	41/15762	0.00594792	0.126759	0.114182	HSF1/TELO2/PPP5C/TSC2/STUB1/STIP1	6
TRANSFERASE_ACTIVITY_TRANSFERRING_PHOSPHORUS_CONTAINING_GROUPS	51/642	873/15762	0.0059889	0.126759	0.114182	ADCK5/NRBP2/MAPK15/PTK2/UCKL1/CHRAC1/MAP3K10/CTU1/PTDSS2/TNK2/POLRMT/GAK/SPHK2/PAK4/PKMYT1/AKT2/POLD1/MARK4/TSSK6/MAP2K7/PGS1/TRIM28/STK11/CSNK1G2/FN3K/POLR2K/PNKP/CDIPT/NME3/POLR3E/POLR2I/COASY/MARK2/PFKL/STK32C/POLE/CSNK1D/CDK10/GALK1/TESK1/PMVK/DGKZ/TUT1/FASTK/ULK1/BCKDK/SRC/DTYMK/SBK2/CDK3/DDR1	51
EXONUCLEASE_ACTIVITY	9/642	82/15762	0.0060435	0.126759	0.114182	EXOSC4/POLD1/EXD3/REXO1/RAD9A/EXOSC5/REXO4/POLE/TATDN1	9
RNA_POLYMERASE_II_GENERAL_TRANSCRIPTION_INITIATION_FACTOR_BINDING	4/642	19/15762	0.00648337	0.12992	0.11703	RUVBL2/CTDP1/DRAP1/RUVBL1	4
U3_SNORNA_BINDING	3/642	10/15762	0.00651189	0.12992	0.11703	TBL3/RRP9/DHX37	3
RIBONUCLEOTIDE_BINDING	98/642	1898/15762	0.00748751	0.144665	0.130312	KIFC2/RECQL4/NRBP2/MAPK15/CHTF18/OPLAH/PTK2/DHX34/NUBP2/SLC19A1/UCKL1/RHOT2/DDX51/RAB40C/MAP3K10/GTPBP3/CLCN7/TNK2/GAK/SPHK2/PAK4/PKMYT1/DDX54/ARFRP1/KIF22/LIG1/HSPA1A/PPP5C/DHX30/AKT2/AGAP3/RUVBL2/MARK4/RTEL1/TSSK6/RECQL5/LONP1/MAP2K7/PGS1/XRCC3/STK11/RAC3/TRAP1/CSNK1G2/UBE2S/FN3K/ARL16/ABCB8/ATAD3A/HRAS/CDC34/TUFM/ATAD3B/PNKP/NDOR1/NME3/RAD54B/COASY/HCN3/MSH5/MARK2/IGHMBP2/PFKL/FARSA/STK32C/DNA…	98
ATPASE_ACTIVITY	31/642	479/15762	0.00760466	0.144665	0.130312	KIFC2/RECQL4/CHTF18/DHX34/DDX51/ATP6V1H/DDX54/KIF22/HSPA1A/DHX30/RUVBL2/RTEL1/RECQL5/LONP1/SLC27A4/XRCC3/ABCB8/ATAD3A/ATAD3B/CLPP/RAD54B/MSH5/IGHMBP2/SLC27A5/DHX37/DDX27/ATP2A1/RUVBL1/CD320/HSPA1B/SPG7	31
TAU_PROTEIN_BINDING	6/642	44/15762	0.00842743	0.156674	0.141129	PPP5C/MARK4/PIN1/STUB1/FKBP4/MARK2	6
3_5_EXODEOXYRIBONUCLEASE_ACTIVITY	3/642	11/15762	0.00868552	0.157884	0.142219	POLD1/POLE/TATDN1	3
DNA_HELICASE_ACTIVITY	8/642	74/15762	0.0102698	0.181788	0.163752	RECQL4/CHTF18/RUVBL2/RTEL1/RECQL5/RAD54B/IGHMBP2/RUVBL1	8
ATPASE_COUPLED_ION_TRANSMEMBRANE_TRANSPORTER_ACTIVITY	6/642	46/15762	0.010445	0.181788	0.163752	ATP6V1H/ATP6V0C/ATP6V0B/ATP6V0E2/ATP2A1/ATP6V1C1	6
EXODEOXYRIBONUCLEASE_ACTIVITY	4/642	22/15762	0.0111102	0.189337	0.170552	POLD1/RAD9A/POLE/TATDN1	4
KINASE_BINDING	43/642	738/15762	0.0116001	0.191758	0.172733	LRRC14/HSF1/FAM83H/TELO2/PTK2/AXIN1/PRR7/DVL1/ARHGAP33/DBF4B/SH2B1/MAP2K7/E2F1/TRAF2/RAC3/RAD9A/TRAP1/PPP1R12C/TAB1/NBEAL2/CDK5RAP3/HDAC5/PIN1/STUB1/MAPK8IP3/RPTOR/PRKRIP1/CDKN2D/PFKL/TRAF4/CEP250/JUP/TESK1/CACNB3/ARTN/HSPB1/NRTN/MST1/BAD/PICK1/SRC/PRMT1/TNIP2	43
HEAT_SHOCK_PROTEIN_BINDING	11/642	123/15762	0.0117212	0.191758	0.172733	HSF1/TELO2/HSPA1A/PPP5C/TSC2/STUB1/FKBP4/DNAJA3/BAX/STIP1/HSPA1B	11
RNA_HELICASE_ACTIVITY	8/642	77/15762	0.0129034	0.206961	0.186427	DHX34/DDX51/DDX54/DHX30/RAD54B/IGHMBP2/DHX37/DDX27	8
DNA_BINDING_TRANSCRIPTION_FACTOR_ACTIVITY	75/642	1430/15762	0.0133675	0.210281	0.189418	ZNF707/ZNF696/ZNF517/HSF1/ZFP41/ZNF7/GLI4/ZNF16/ZNF250/ZNF251/ZNF34/FOXH1/E4F1/ZNF205/ZNF768/HES6/ZNF775/ZNF837/ZNF628/ZNF282/ZGPAT/MAZ/ZNF48/GMEB2/ZNF623/NR2F6/ZNF777/GTF2IRD1/SLC2A4RG/ZBTB12/ZNF76/KLF16/ZNF787/E2F1/MXD3/ZNF444/ZBTB45/ZNF341/ZNF574/ZNF212/MZF1/ZNF497/TFAP4/ZNF692/MYBL1/ZNF688/POU5F1B/FOXK2/ERF/ZNF74/E2F5/ZNF668/SOX12/ZFPM1/CC2D1A/TBX1/USF2/ZNF414/ZNF324B/ZBTB48/ZNF213/ZBTB22/OVO…	75
GTPASE_INHIBITOR_ACTIVITY	3/642	13/15762	0.014169	0.218684	0.196987	TNK2/GPS1/RTKN	3
ENZYME_BINDING	98/642	1949/15762	0.0150845	0.22291	0.200794	PPP1R16A/LRRC14/CPSF1/HSF1/FAM83H/MAF1/TELO2/PTK2/AXIN1/KAT2A/U2AF2/STRN4/PRR7/HSPBP1/RAB11FIP3/SCAF1/TNK2/HGS/SPHK2/DVL1/AKAP8L/ARHGAP33/ADRM1/COPS5/PHLDB3/SLC4A2/TYSND1/HSPA1A/RUVBL2/RTEL1/DBF4B/SH2B1/PHRF1/RECQL5/LONP1/MAP2K7/E2F1/TRAF2/TSC2/PKP3/TRIM28/SGSM2/RAC3/RAD9A/TRAP1/PPP1R12C/TAB1/NBEAL2/BBC3/CDK5RAP3/HDAC5/PIN1/STUB1/GGA1/CLPP/TFAP4/MAPK8IP3/ARRDC1/ATP6V0C/RPTOR/CBX4/NOXA1/CDT1/PRKRI…	98
MITOGEN_ACTIVATED_PROTEIN_KINASE_P38_BINDING	2/642	5/15762	0.0152603	0.22291	0.200794	TAB1/PRMT1	2
DEOXYRIBONUCLEASE_I_ACTIVITY	2/642	5/15762	0.0152603	0.22291	0.200794	DNASE1L2/DNASE1	2
PROTEIN_DOMAIN_SPECIFIC_BINDING	40/642	690/15762	0.0157313	0.225759	0.20336	MAPK15/FOXH1/PTK2/AXIN1/U2AF2/STRN4/LLGL2/KLHL17/SCAF1/LIN7B/TNK2/HGS/HSPA1A/TRIM11/PHRF1/EHMT2/TRIM28/STK11/RAD9A/CARD14/ZNF653/CTBP1/LSM4/STUB1/NOXA1/CNTROB/BAX/KCTD13/TRAF4/CEP250/THAP7/CRB3/CHMP1A/PICK1/SRC/HSPA1B/HNRNPM/NCKIPSD/GIPC1/IRF3	40
TRNA_BINDING	7/642	67/15762	0.0189041	0.248982	0.22428	CTU1/PTCD1/TRMT1/PUS1/IGHMBP2/FARSA/SARS2	7
TBP_CLASS_PROTEIN_BINDING	4/642	26/15762	0.0199795	0.248982	0.22428	BRF1/RUVBL2/DRAP1/RUVBL1	4
HISTONE_METHYLTRANSFERASE_ACTIVITY	6/642	53/15762	0.020183	0.248982	0.22428	SETD1A/EHMT2/DOT1L/CXXC1/WDR5/PRMT1	6
RNA_METHYLTRANSFERASE_ACTIVITY	7/642	68/15762	0.0203593	0.248982	0.22428	TRMT12/TRMT61A/NSUN5/MRM1/TRMT1/TRMT2A/PCIF1	7
RIBONUCLEOPROTEIN_COMPLEX_BINDING	11/642	134/15762	0.0210357	0.248982	0.22428	BOP1/ZNF598/SNRPB/PRPF6/PRPF31/IGHMBP2/CD2BP2/DERL1/EIF6/UNK/LETM1	11
C2H2_ZINC_FINGER_DOMAIN_BINDING	3/642	15/15762	0.0212209	0.248982	0.22428	U2AF2/EHMT2/THAP7	3
INTERMEDIATE_FILAMENT_BINDING	3/642	15/15762	0.0212209	0.248982	0.22428	FAM83H/EVPL/EPPK1	3
BASAL_TRANSCRIPTION_MACHINERY_BINDING	7/642	69/15762	0.0218907	0.248982	0.22428	SCAF1/RUVBL2/RECQL5/CTDP1/DRAP1/PCIF1/RUVBL1	7
NUCLEOSOMAL_HISTONE_BINDING	2/642	6/15762	0.0222772	0.248982	0.22428	SPHK2/THAP7	2
C3HC4_TYPE_RING_FINGER_DOMAIN_BINDING	2/642	6/15762	0.0222772	0.248982	0.22428	HSPA1A/HSPA1B	2
SNRNP_BINDING	2/642	6/15762	0.0222772	0.248982	0.22428	SNRPB/PRPF31	2
KERATIN_FILAMENT_BINDING	2/642	6/15762	0.0222772	0.248982	0.22428	FAM83H/EPPK1	2
RNA_POLYMERASE_III_GENERAL_TRANSCRIPTION_INITIATION_FACTOR_ACTIVITY	2/642	6/15762	0.0222772	0.248982	0.22428	SNAPC4/BRF1	2
RNA_POLYMERASE_I_GENERAL_TRANSCRIPTION_INITIATION_FACTOR_ACTIVITY	2/642	6/15762	0.0222772	0.248982	0.22428	TAF1C/UBTF	2
FOUR_WAY_JUNCTION_HELICASE_ACTIVITY	2/642	6/15762	0.0222772	0.248982	0.22428	RECQL4/RECQL5	2
ENDODEOXYRIBONUCLEASE_ACTIVITY	5/642	40/15762	0.02237	0.248982	0.22428	DNASE1L2/XRCC3/MUS81/DNASE1/TATDN1	5
INTRAMOLECULAR_TRANSFERASE_ACTIVITY	4/642	27/15762	0.0227188	0.248982	0.22428	RPUSD1/TRUB2/PUS1/PUSL1	4
TRANSFERASE_ACTIVITY_TRANSFERRING_ONE_CARBON_GROUPS	16/642	226/15762	0.0228285	0.248982	0.22428	COMTD1/TRMT12/TRMT61A/NSUN5/MRM1/SETD1A/EHMT2/NSUN5P2/NSUN5P1/DOT1L/TRMT1/TRMT2A/CXXC1/PCIF1/WDR5/PRMT1	16

## Sheet: Supplementary Table S5
Supplementary Table S5: KEGG Pathways
Description	GeneRatio	BgRatio	pvalue	p.adjust	qvalue	geneID	Count
SPLICEOSOME	17/195	127/5245	3.58515e-06	0.000498335	0.000467956	PUF60/U2AF2/SNRPB/SNRNP70/PRPF40B/HSPA1A/PRPF6/PRPF31/LSM4/LSM7/CHERP/XAB2/CCDC12/SF3A2/SART1/HSPA1B/HNRNPM	17
PYRIMIDINE_METABOLISM	12/195	98/5245	0.000243166	0.0169	0.0158698	UCKL1/NT5C/POLD1/POLR2K/NME3/POLR2I/POLE/NT5M/ITPA/DTYMK/NME1-NME2/TXNRD2	12
ENDOCYTOSIS	15/195	181/5245	0.00279269	0.120103	0.112782	VPS28/RAB11FIP3/HGS/ARFGAP1/EPN1/HSPA1A/CHMP6/SH3GLB2/GIT1/HRAS/ACAP3/VPS37D/SRC/CHMP4C/HSPA1B	15
OXIDATIVE_PHOSPHORYLATION	12/195	132/5245	0.00345621	0.120103	0.112782	CYC1/ATP6V1H/NDUFB9/ATP6V0C/ATP6V0B/ATP6V0E2/NDUFS7/NDUFS8/NDUFV1/ATP6V1C1/NDUFA7/COX8A	12
VEGF_SIGNALING_PATHWAY	8/195	76/5245	0.0068242	0.189713	0.178147	PTK2/SPHK2/AKT2/RAC3/HRAS/HSPB1/BAD/SRC	8
BASE_EXCISION_REPAIR	5/195	35/5245	0.00883292	0.204629	0.192155	NTHL1/LIG1/POLD1/POLE/MUTYH	5
MTOR_SIGNALING_PATHWAY	6/195	52/5245	0.0119854	0.217928	0.204643	MLST8/AKT2/TSC2/STK11/RPTOR/ULK1	6
EPITHELIAL_CELL_SIGNALING_IN_HELICOBACTER_PYLORI_INFECTION	7/195	68/5245	0.0125426	0.217928	0.204643	ATP6V1H/GIT1/ATP6V0C/ATP6V0B/ATP6V0E2/ATP6V1C1/SRC	7

## Sheet: Supplementary Table S6
Supplementary Table S6: GSEA Analysis
NAME	SIZE	ES	NES	NOM p-val	FDR q-val	FWER p-val	RANK AT MAX	LEADING EDGE
HALLMARK_DNA_REPAIR	146	0.512291	2.19192	0.0019685	0.00365571	0.004	7698	tags=60%, list=31%, signal=86%
HALLMARK_MYC_TARGETS_V2	58	0.693552	1.96759	0.0038835	0.0234942	0.045	6628	tags=78%, list=27%, signal=106%
HALLMARK_MYC_TARGETS_V1	194	0.513737	1.79618	0.0455446	0.0682737	0.168	8176	tags=52%, list=33%, signal=76%
HALLMARK_KRAS_SIGNALING_UP	197	-0.624479	-2.04035	0	0.041834	0.023	3821	tags=56%, list=15%, signal=65%
HALLMARK_EPITHELIAL_MESENCHYMAL_TRANSITION	198	-0.705635	-1.95138	0.0020284	0.050373	0.058	3749	tags=66%, list=15%, signal=77%
HALLMARK_COMPLEMENT	198	-0.548367	-1.88187	0.00386847	0.0639339	0.103	5057	tags=56%, list=20%, signal=70%
HALLMARK_COAGULATION	138	-0.531389	-1.86363	0.00396825	0.0551171	0.114	5287	tags=51%, list=21%, signal=64%
HALLMARK_UV_RESPONSE_DN	139	-0.554275	-1.78807	0.00591716	0.0815873	0.177	4505	tags=49%, list=18%, signal=59%
HALLMARK_INFLAMMATORY_RESPONSE	200	-0.598552	-1.75317	0.0218688	0.0897988	0.224	4131	tags=55%, list=17%, signal=65%
HALLMARK_TNFA_SIGNALING_VIA_NFKB	198	-0.574712	-1.74301	0.028	0.0817851	0.232	3859	tags=51%, list=16%, signal=60%
HALLMARK_ANDROGEN_RESPONSE	97	-0.473927	-1.71629	0.0255403	0.0846223	0.265	2813	tags=36%, list=11%, signal=41%
HALLMARK_ANGIOGENESIS	36	-0.561235	-1.64125	0.0426829	0.124472	0.381	2783	tags=56%, list=11%, signal=62%
HALLMARK_IL2_STAT5_SIGNALING	198	-0.461625	-1.62828	0.0376238	0.121002	0.399	5540	tags=51%, list=22%, signal=64%
HALLMARK_APOPTOSIS	159	-0.405516	-1.60321	0.027451	0.114551	0.422	3806	tags=38%, list=15%, signal=44%
HALLMARK_HYPOXIA	196	-0.393635	-1.53628	0.0389344	0.149448	0.533	3856	tags=36%, list=15%, signal=43%
